# Supplementary material for: Large-Scale Screens of miRNA-mRNA Interactions Unveiled That the 3′UTR of a Gene Is Targeted by Multiple miRNAs
Source: PLoS One. 2013 Jul 9;8(7):e68204. doi: 10.1371/journal.pone.0068204 (PMC3706477; doi:10.1371/journal.pone.0068204)
Supplement: Table S1 — Primers used for amplifying 3′UTRs. (XLS) [file pone.0068204.s001.xls]

## Sheet: Sheet1
Table S1. Primers Used for 3′UTRs
Gene name	Forward primer (5′ to 3′)	Reverse primer (5′ to 3′)
TRF2	CACAACTCGAGATGAACTGAAACAGGCTTTCATTT	AAGGATCCAAAAAAAGATTACAGAAAACACTTTACTG
POT1	CACAACTCGAGTAATATTGCCATCCAATTTAGCATA	AAGGATCCCATGATAAGGTGGATGTTTATTTAAA
MXI1	CCGCTCGAGTAGAACCCAGCATGACATAACAGTG	CGGGATCCTTCTTCGTTCACAGTTTTTATTTCTTC
MXI1 mut miR-27a-3p	ATGGCACGTCTTAAGGTGACACTTATTTTCTTGATTTGAGTTG	AAAAATAAGTGTCACCTTAAGACGTGCCATTAAAAATTTCTGA
MXI1 mut miR-24-3p	AGGCCAAGGTGACTCGGACAGCAGCATTTTTATTTC	AATGCTGCTGTCCGAGTCACCTTGGCCTGCTAATCT
TP53	CACAAGTCGACCATTCTCCACTTCTTGTTCCCCACTGAC	TGAAGATCTCACCCCTCAGACACACAGGTGGCAG
PTEN	CACAACTCGAGATTTTTTTTTATCAAGAGGGATAAAACACCATGA	CAAGGATCCACACCCACACAATGACAAGAATGAG
CYP3A4	CACAAGTCGACATTTTCCTAAGGACTTCTGCTTTGCTC	AAGGATCCTTTTATTAAGTGTTCATTGCATCGAGA
FSCN1	CACAACTCGAGCTCGCTCTGGGAGTACTAGGGC	AAGGATCCGGCTGCAGACTGAGTTATTTTATTTC
EZH2	CACAAGTCGACAATCCCTTGACATCTGCTACCTCCT	AAGGATCCTGTACCATACTGCATTATTGAAAAAATTCACTGGTACAAA
HOXD10	CCGCTCGAGCATATGGTCAGAGGCCAGGATTGGAG	TATATGTCATTTTTAAAGTACTGGATG
Note: The restriction sites are indicated with underlining.
