# Supplementary material for: Large-Scale Screens of miRNA-mRNA Interactions Unveiled That the 3′UTR of a Gene Is Targeted by Multiple miRNAs
Source: PLoS One. 2013 Jul 9;8(7):e68204. doi: 10.1371/journal.pone.0068204 (PMC3706477; doi:10.1371/journal.pone.0068204)
Supplement: Table S2 — Synthesized oligos. (XLS) [file pone.0068204.s002.xls]

## Sheet: Sheet2
Table S2. Synthesized Oligos
Type	Sequence Name	Sequence (5′ to 3′)
sensor
sensor1284	sensor1284 s1	TCGACGAAAAGCCAGGGTCTGTATAGATAAGAAAAGCCAGGGTCTGTATAG
	sensor1284 s2	ATAAGAAAAGCCAGGGTCTGTATAGATAAGAAAAGCCAGGGTCTGTATAGAG
	sensor1284 as1	CTTATCTATACAGACCCTGGCTTTTCTTATCTATACAGACCCTGGCTTTTCG
	sensor1284 as2	GATCCTCTATACAGACCCTGGCTTTTCTTATCTATACAGACCCTGGCTTTT
sensor138	sensor138 s1	TCGACCGGCCTGATTCACAACACCAGCTTAACGGCCTGATTCACAACACCAGC
sensor138	sensor138 s2	TTAACGGCCTGATTCACAACACCAGCTTAACGGCCTGATTCACAACACCAGCTG
sensor138	sensor138 as1	GTTAAGCTGGTGTTGTGAATCAGGCCGTTAAGCTGGTGTTGTGAATCAGGCCGG
sensor138	sensor138 as2	GATCCAGCTGGTGTTGTGAATCAGGCCGTTAAGCTGGTGTTGTGAATCAGGCC
sensor25	sensor25 s1	TCGAATAATCAGACCGAGAGCGTGCAATGCGATTCAGACCGAGAGCGTGCAATG
sensor542-3p	sensor25 s2	ACGCGTTCAGACCGAGAGCGTGCAATGTCACTCAGACCGAGAGCGTGCAATGC
sensor542-3p	sensor25 as1	ACGCGTCATTGCACGCTCTCGGTCTGAATCGCATTGCACGCTCTCGGTCTGATTAT
sensor542-3p	sensor25 as2	GATCGCATTGCACGCTCTCGGTCTGAGTGACATTGCACGCTCTCGGTCTGA
sensor543	sensor543 s1	TCGACAAGAAGTGCACCGCGAATGTTTTAAAAGAAGTGCACCGCGAATGTT
sensor543	sensor543 s2	TTAAAAGAAGTGCACCGCGAATGTTTTAAAAGAAGTGCACCGCGAATGTTTG
sensor543	sensor543 as1	TTTAAAACATTCGCGGTGCACTTCTTTTAAAACATTCGCGGTGCACTTCTTG
sensor543	sensor543 as2	GATCCAAACATTCGCGGTGCACTTCTTTTAAAACATTCGCGGTGCACTTCT
sensor199a	sensor199a-5p s1	TCGACGAACAGGTAGTCTGAACACTGGGTAAGAACAGGTAGTCTGAACACTGG
sensor199a-5p	sensor199a-5p s2	GTAAGAACAGGTAGTCTGAACACTGGGTAAGAACAGGTAGTCTGAACACTGGGG
sensor199a-5p	sensor199a-5p as1	CTTACCCAGTGTTCAGACTACCTGTTCTTACCCAGTGTTCAGACTACCTGTTCG
sensor199a-5p	sensor199a-5p as2	GATCCCCCAGTGTTCAGACTACCTGTTCTTACCCAGTGTTCAGACTACCTGTT
sensor9	sensor9 s1	TCGACTCATACAGCTAGATAACCAAAGATAATCATACAGCTAGATAACCAAAG
sensor9	sensor9 s2	ATAATCATACAGCTAGATAACCAAAGATAATCATACAGCTAGATAACCAAAGAG
sensor9	sensor9 as1	ATTATCTTTGGTTATCTAGCTGTATGATTATCTTTGGTTATCTAGCTGTATGAG
sensor9	sensor9 as2	GATCCTCTTTGGTTATCTAGCTGTATGATTATCTTTGGTTATCTAGCTGTATG
sensor23b	sensor23b s1	TCGACGGTAATCCCTGGCAATGTGATTAAGGTAATCCCTGGCAATGTGA
sensor23b	sensor23b s2	TTAAGGTAATCCCTGGCAATGTGATTAAGGTAATCCCTGGCAATGTGATG
sensor23b	sensor23b as1	CTTAATCACATTGCCAGGGATTACCTTAATCACATTGCCAGGGATTACCG
sensor23b	sensor23b as2	GATCCATCACATTGCCAGGGATTACCTTAATCACATTGCCAGGGATTAC
sensor624	sensor624 s1	TCGACAGGTAATACCAATACCTTGTGTAAAGGTAATACCAATACCTTGT
sensor624	sensor624 s2	GTAAAGGTAATACCAATACCTTGTGTAAAGGTAATACCAATACCTTGTGG
sensor624	sensor624 as1	TTTACACAAGGTATTGGTATTACCTTTACACAAGGTATTGGTATTACCTG
sensor624	sensor624 as2	GATCCCACAAGGTATTGGTATTACCTTTACACAAGGTATTGGTATTACC
sensor128	sensor128 s1	TCGACAAAGAGACCGGTTCACTGTGATAAAAAGAGACCGGTTCACTGTG
sensor128	sensor128 s2	ATAAAAAGAGACCGGTTCACTGTGATAAAAAGAGACCGGTTCACTGTGAG
sensor128	sensor128 as1	TTTATCACAGTGAACCGGTCTCTTTTTATCACAGTGAACCGGTCTCTTTG
sensor128	sensor128 as2	GATCCTCACAGTGAACCGGTCTCTTTTTATCACAGTGAACCGGTCTCTT
sensor155	sensor155 s	TCGAGACCCCTATCACGATTAGCATTAATAAACCCCTATCACGATTAGCATTAAG
	sensor155 as	GATCCTTAATGCTAATCGTGATAGGGGTTTATTAATGCTAATCGTGATAGGGGTC
sensor361	sensor361 s	TCGAGGTACCCCTGGAGATTCTGATAATAAGTACCCCTGGAGATTCTGATAAG
	sensor361 as	GATCCTTATCAGAATCTCCAGGGGTACTTATTATCAGAATCTCCAGGGGTACC
wild type/ mutant
POT1-miR-141 wild type	POT1-miR-141 wild type s	TCGACACTTAGTAAAATAGTTTGATTTTTACCTGACAGTGTTTGTCAAATTTG
	POT1-miR-141 wild type as	GATCCAAATTTGACAAACACTGTCAGGTAAAAATCAAACTATTTTACTAAGTG
POT1-miR-141 mutant	POT1-miR-141 mutant s	TCGACACTTAGTAAAATAGTTTGATTTTTACCTGAGTCACAATGTCAAATTTG
	POT1-miR-141 mutant as	GATCCAAATTTGACATTGTGACTCAGGTAAAAATCAAACTATTTTACTAAGTG
TP53-miR-27a wild type	TP53-miR-27a wild type s	TCGACGGACATACCAGCTTAGATTTTAAGGTTTTTACTGTGAGGGATGTTTGG
	TP53-miR-27a wild type as	GATCCCAAACATCCCTCACAGTAAAAACCTTAAAATCTAAGCTGGTATGTCCG
TP53-miR-27a mutant	TP53-miR-27a mutant s	TCGACGGACATACCAGCTTAGATTTTAAGGTTTTTTGACACTGGGATGTTTGG
	TP53-miR-27a mutant as	GATCCCAAACATCCCAGTGTCAAAAAACCTTAAAATCTAAGCTGGTATGTCCG
PTEN-miR-514 wild type	PTEN-miR-514 wild type s	TCGACTGTGTAGCTGTGTCATGTATATACCTTTTTGTGTCAAAAGGACATTTG
	PTEN-miR-514 wild type as	GATCCAAATGTCCTTTTGACACAAAAAGGTATATACATGACACAGCTACACAG
PTEN-miR-514 mutant	PTEN-miR-514 mutant s	TCGACTGTGTAGCTGTGTCATGTATATACCTTTTTCACAGTTAAGGACATTTG
	PTEN-miR-514 mutant as	GATCCAAATGTCCTTAACTGTGAAAAAGGTATATACATGACACAGCTACACAG
MXI1-miR-105 wild type	MXI1-miR-105 wild type s	TCGACATGGGGAAAAAAATCATCTATTTTGATGCAGCATTTGATAATGATAAG
	MXI1-miR-105 wild type as	GATCCTTATCATTATCAAATGCTGCATCAAAATAGATGATTTTTTTCCCCATG
MXI1-miR-105 mutant	MXI1-miR-105 mutant s	TCGACATGGGGAAAAAAATCATCTATTTTGATGCACGTAAACATAATGATAAG
	MXI1-miR-105 mutant as	GATCCTTATCATTATGTTTACGTGCATCAAAATAGATGATTTTTTTCCCCATG
