# Supplementary material for: Large-Scale Screens of miRNA-mRNA Interactions Unveiled That the 3′UTR of a Gene Is Targeted by Multiple miRNAs
Source: PLoS One. 2013 Jul 9;8(7):e68204. doi: 10.1371/journal.pone.0068204 (PMC3706477; doi:10.1371/journal.pone.0068204)
Supplement: Table S3 — Prediction data for seven genes. (XLS) [file pone.0068204.s003.xls]

## Sheet: CYP3A4
miRNA	Software Used for Prediction											Number of Co-predictions	Test Status
hsa-miR-1304		TargetScanS				PITA1				NBmiRTar3		3
hsa-miR-369-3p	TargetScan	TargetScanS									miRDB	3	Yes
hsa-miR-508-5p		TargetScanS				PITA1					miRDB	3	Yes
hsa-miR-548j	TargetScan					PITA1					miRDB	3
hsa-miR-570	TargetScan	TargetScanS									miRDB	3	Yes
hsa-miR-765	TargetScan	TargetScanS				PITA1						3	Yes
hsa-miR-1		TargetScanS								NBmiRTar3		2	Yes
hsa-miR-122		TargetScanS								NBmiRTar3		2	Yes
hsa-miR-1289						PITA1				NBmiRTar3		2
hsa-miR-1300	TargetScan	TargetScanS										2
hsa-miR-1323		TargetScanS									miRDB	2
hsa-miR-150	TargetScan	TargetScanS										2	Yes
hsa-miR-200b		TargetScanS							EIMMo2			2	Yes
hsa-miR-200c		TargetScanS							EIMMo2			2
hsa-miR-206		TargetScanS								NBmiRTar3		2	Yes
hsa-miR-20b		TargetScanS								NBmiRTar3		2	Yes
hsa-miR-3197						PITA1				NBmiRTar3		2
hsa-miR-342-3p	TargetScan					PITA1						2	Yes
hsa-miR-409-3p	TargetScan										miRDB	2	Yes
hsa-miR-429		TargetScanS							EIMMo2			2	Yes
hsa-miR-519d		TargetScanS								NBmiRTar3		2	Yes
hsa-miR-525-5p	TargetScan										miRDB	2
hsa-miR-526b		TargetScanS				PITA1						2	Yes
hsa-miR-539		TargetScanS									miRDB	2	Yes
hsa-miR-548a-5p	TargetScan										miRDB	2
hsa-miR-548b-5p	TargetScan										miRDB	2	Yes
hsa-miR-548c-5p	TargetScan										miRDB	2	Yes
hsa-miR-548d-5p	TargetScan										miRDB	2	Yes
hsa-miR-548h	TargetScan										miRDB	2
hsa-miR-548i	TargetScan										miRDB	2
hsa-miR-548o		TargetScanS									miRDB	2
hsa-miR-559	TargetScan										miRDB	2	Yes
hsa-miR-569	TargetScan	TargetScanS										2	Yes
hsa-miR-593	TargetScan									NBmiRTar3		2	Yes
hsa-miR-608	TargetScan					PITA1						2	Yes
hsa-miR-613		TargetScanS								NBmiRTar3		2	Yes
hsa-miR-615-5p						PITA1				NBmiRTar3		2
hsa-miR-616		TargetScanS									miRDB	2	Yes
hsa-miR-637	TargetScan									NBmiRTar3		2	Yes
hsa-miR-939						PITA1				NBmiRTar3		2
hsa-let-7b										NBmiRTar3		1
hsa-let-7d										NBmiRTar3		1
hsa-let-7i										NBmiRTar3		1
hsa-miR-106a		TargetScanS										1	Yes
hsa-miR-106b		TargetScanS										1	Yes
hsa-miR-1182										NBmiRTar3		1
hsa-miR-1185		TargetScanS										1
hsa-miR-1201		TargetScanS										1
hsa-miR-1202						PITA1						1
hsa-miR-1203										NBmiRTar3		1
hsa-miR-1205										NBmiRTar3		1
hsa-miR-1206		TargetScanS										1
hsa-miR-1224-5p		TargetScanS										1
hsa-miR-1226										NBmiRTar3		1
hsa-miR-1229	TargetScan											1
hsa-miR-1233										NBmiRTar3		1
hsa-miR-1246										NBmiRTar3		1
hsa-miR-1251										NBmiRTar3		1
hsa-miR-1253		TargetScanS										1
hsa-miR-1254						PITA1						1
hsa-miR-1255a		TargetScanS										1
hsa-miR-1255b		TargetScanS										1
hsa-miR-125a-5p										NBmiRTar3		1
hsa-miR-125b										NBmiRTar3		1
hsa-miR-1262		TargetScanS										1
hsa-miR-1266		TargetScanS										1
hsa-miR-1276										NBmiRTar3		1
hsa-miR-128		TargetScanS										1	Yes
hsa-miR-1281	TargetScan											1
hsa-miR-1283										NBmiRTar3		1
hsa-miR-1286		TargetScanS										1
hsa-miR-1293	TargetScan											1
hsa-miR-1296										NBmiRTar3		1
hsa-miR-1297		TargetScanS										1
hsa-miR-1305	TargetScan											1
hsa-miR-1321										NBmiRTar3		1
hsa-miR-133a		TargetScanS										1	Yes
hsa-miR-133b		TargetScanS										1	Yes
hsa-miR-134						PITA1						1
hsa-miR-141		TargetScanS										1	Yes
hsa-miR-142-3p		TargetScanS										1	Yes
hsa-miR-143_star						PITA1						1
hsa-miR-1469										NBmiRTar3		1
hsa-miR-148a						PITA1						1
hsa-miR-152						PITA1						1
hsa-miR-17		TargetScanS										1	Yes
hsa-miR-181a						PITA1						1
hsa-miR-185						PITA1						1
hsa-miR-1909						PITA1						1
hsa-miR-191						PITA1						1
hsa-miR-1910						PITA1						1
hsa-miR-1914										NBmiRTar3		1
hsa-miR-1972						PITA1						1
hsa-miR-1973										NBmiRTar3		1
hsa-miR-1976											miRDB	1
hsa-miR-200a		TargetScanS										1
hsa-miR-200a_star						PITA1						1	Yes
hsa-miR-208a		TargetScanS										1	Yes
hsa-miR-208b		TargetScanS										1
hsa-miR-20a		TargetScanS										1	Yes
hsa-miR-216a	TargetScan											1	Yes
hsa-miR-224	TargetScan											1	Yes
hsa-miR-24	TargetScan											1	Yes
hsa-miR-25										NBmiRTar3		1	Yes
hsa-miR-26a		TargetScanS										1	Yes
hsa-miR-26b		TargetScanS										1	Yes
hsa-miR-27a	TargetScan											1	Yes
hsa-miR-27b	TargetScan											1	Yes
hsa-miR-28-5p										NBmiRTar3		1
hsa-miR-296-3p						PITA1						1
hsa-miR-296-5p						PITA1						1
hsa-miR-298	TargetScan											1
hsa-miR-3126-5p										NBmiRTar3		1
hsa-miR-3128										NBmiRTar3		1
hsa-miR-3130-5p						PITA1						1
hsa-miR-3139										NBmiRTar3		1
hsa-miR-3144-5p										NBmiRTar3		1
hsa-miR-3147						PITA1						1
hsa-miR-3151						PITA1						1
hsa-miR-3175										NBmiRTar3		1
hsa-miR-3184										NBmiRTar3		1
hsa-miR-3188										NBmiRTar3		1
hsa-miR-3190-3p										NBmiRTar3		1
hsa-miR-3192										NBmiRTar3		1
hsa-miR-3193										NBmiRTar3		1
hsa-miR-323-5p										NBmiRTar3		1
hsa-miR-324-5p						PITA1						1
hsa-miR-326		TargetScanS										1	Yes
hsa-miR-330-3p	TargetScan											1	Yes
hsa-miR-330-5p		TargetScanS										1
hsa-miR-342-5p										NBmiRTar3		1
hsa-miR-34a										NBmiRTar3		1
hsa-miR-34c-5p										NBmiRTar3		1
hsa-miR-361-5p		TargetScanS										1
hsa-miR-374a	TargetScan											1	Yes
hsa-miR-374b	TargetScan											1	Yes
hsa-miR-377										NBmiRTar3		1
hsa-miR-411		TargetScanS										1	Yes
hsa-miR-421		TargetScanS										1	Yes
hsa-miR-422a										NBmiRTar3		1
hsa-miR-423-5p										NBmiRTar3		1
hsa-miR-4259						PITA1						1
hsa-miR-4264										NBmiRTar3		1
hsa-miR-4269						PITA1						1
hsa-miR-4270										NBmiRTar3		1
hsa-miR-4271										NBmiRTar3		1
hsa-miR-4279										NBmiRTar3		1
hsa-miR-4302										NBmiRTar3		1
hsa-miR-431		TargetScanS										1
hsa-miR-4311										NBmiRTar3		1
hsa-miR-4316										NBmiRTar3		1
hsa-miR-4322										NBmiRTar3		1
hsa-miR-4323						PITA1						1
hsa-miR-449a										NBmiRTar3		1
hsa-miR-449b										NBmiRTar3		1
hsa-miR-452	TargetScan											1	Yes
hsa-miR-455-3p	TargetScan											1	Yes
hsa-miR-455-5p										NBmiRTar3		1
hsa-miR-488	TargetScan											1	Yes
hsa-miR-491-3p		TargetScanS										1	Yes
hsa-miR-494	TargetScan											1	Yes
hsa-miR-496										NBmiRTar3		1
hsa-miR-499-5p		TargetScanS										1
hsa-miR-503						PITA1						1
hsa-miR-509-3-5p										NBmiRTar3		1
hsa-miR-511		TargetScanS										1	Yes
hsa-miR-513a-5p										NBmiRTar3		1
hsa-miR-513b		TargetScanS										1
hsa-miR-518b										NBmiRTar3		1
hsa-miR-519b-3p						PITA1						1
hsa-miR-520a-5p	TargetScan											1	Yes
hsa-miR-520d-5p		TargetScanS										1
hsa-miR-524-5p		TargetScanS										1
hsa-miR-532-3p		TargetScanS										1	Yes
hsa-miR-541						PITA1						1
hsa-miR-548a-3p		TargetScanS										1
hsa-miR-548e		TargetScanS										1
hsa-miR-548f		TargetScanS										1
hsa-miR-548l										NBmiRTar3		1
hsa-miR-550		TargetScanS										1	Yes
hsa-miR-566										NBmiRTar3		1
hsa-miR-576-5p		TargetScanS										1
hsa-miR-578		TargetScanS										1	Yes
hsa-miR-579		TargetScanS										1	Yes
hsa-miR-580		TargetScanS										1	Yes
hsa-miR-582-3p		TargetScanS										1	Yes
hsa-miR-595		TargetScanS										1	Yes
hsa-miR-599		TargetScanS										1	Yes
hsa-miR-609		TargetScanS										1	Yes
hsa-miR-612										NBmiRTar3		1
hsa-miR-627	TargetScan											1	Yes
hsa-miR-630						PITA1						1
hsa-miR-648						PITA1						1	Yes
hsa-miR-654-5p						PITA1						1
hsa-miR-659	TargetScan											1	Yes
hsa-miR-663										NBmiRTar3		1
hsa-miR-671-3p						PITA1						1
hsa-miR-671-5p						PITA1						1
hsa-miR-744										NBmiRTar3		1
hsa-miR-759										NBmiRTar3		1
hsa-miR-873										NBmiRTar3		1	Yes
hsa-miR-877						PITA1						1
hsa-miR-877_star						PITA1						1
hsa-miR-921	TargetScan											1	Yes
hsa-miR-924		TargetScanS										1
hsa-miR-92a-2										NBmiRTar3		1
hsa-miR-93		TargetScanS										1
hsa-miR-941	TargetScan											1	Yes
hsa-miR-944	TargetScan											1	Yes

## Sheet: FSCN1
miRNA	Predicted by witch software											Co-predicted times	Whether tested
hsa-miR-145		TargetScanS	miRanda	microT_v3.0 loose					EIMMo		miRDB	5	Yes
hsa-miR-1207-5p	TargetScan	TargetScanS				PITA1						3	Yes
hsa-miR-1268		TargetScanS				PITA1				NBmiRTar3		3
hsa-miR-127-5p		TargetScanS	miRanda								miRDB	3
hsa-miR-1909						PITA1				NBmiRTar3	miRDB	3	Yes
hsa-miR-200b	TargetScan								EIMMo		miRDB	3	Yes
hsa-miR-200c	TargetScan								EIMMo		miRDB	3
hsa-miR-429	TargetScan								EIMMo		miRDB	3	Yes
hsa-miR-488	TargetScan	TargetScanS		microT_v3.0 loose								3	Yes
hsa-miR-491-5p	TargetScan					PITA1				NBmiRTar3		3	Yes
hsa-miR-637	TargetScan	TargetScanS								NBmiRTar3		3	Yes
hsa-miR-663	TargetScan					PITA1				NBmiRTar3		3
hsa-miR-939		TargetScanS				PITA1				NBmiRTar3		3
hsa-miR-1321	TargetScan									NBmiRTar3		2	Yes
hsa-miR-133a		TargetScanS							EIMMo			2	Yes
hsa-miR-133b		TargetScanS							EIMMo			2	Yes
hsa-miR-143		TargetScanS								NBmiRTar3		2	Yes
hsa-miR-184	TargetScan	TargetScanS										2	Yes
hsa-miR-1908						PITA1				NBmiRTar3		2	Yes
hsa-miR-1915						PITA1					miRDB	2
hsa-miR-214	TargetScan									NBmiRTar3		2	Yes
hsa-miR-220b	TargetScan			microT_v3.0 loose								2	Yes
hsa-miR-24	TargetScan		miRanda									2	Yes
hsa-miR-300		TargetScanS							EIMMo			2	Yes
hsa-miR-3180-3p						PITA1				NBmiRTar3		2
hsa-miR-326		TargetScanS								NBmiRTar3		2	Yes
hsa-miR-330-5p		TargetScanS								NBmiRTar3		2	Yes
hsa-miR-331-3p	TargetScan									NBmiRTar3		2	Yes
hsa-miR-381		TargetScanS							EIMMo			2	Yes
hsa-miR-425	TargetScan										miRDB	2
hsa-miR-4298						PITA1				NBmiRTar3		2
hsa-miR-484		TargetScanS	miRanda									2	Yes
hsa-miR-583	TargetScan		miRanda									2	Yes
hsa-miR-658	TargetScan					PITA1						2
hsa-miR-661		TargetScanS								NBmiRTar3		2	Yes
hsa-miR-671-5p						PITA1				NBmiRTar3		2	Yes
hsa-miR-762						PITA1				NBmiRTar3		2
hsa-miR-765	TargetScan									NBmiRTar3		2	Yes
hsa-let-7a										NBmiRTar3		1	Yes
hsa-let-7b										NBmiRTar3		1	Yes
hsa-let-7c										NBmiRTar3		1	Yes
hsa-let-7d										NBmiRTar3		1	Yes
hsa-let-7e										NBmiRTar3		1	Yes
hsa-let-7f										NBmiRTar3		1	Yes
hsa-let-7i										NBmiRTar3		1	Yes
hsa-miR-10a	TargetScan											1	Yes
hsa-miR-10b	TargetScan											1	Yes
hsa-miR-1180										NBmiRTar3		1	Yes
hsa-miR-1184										NBmiRTar3		1	Yes
hsa-miR-1203										NBmiRTar3		1	Yes
hsa-miR-1204										NBmiRTar3		1	Yes
hsa-miR-1224-3p	TargetScan											1
hsa-miR-1225-5p						PITA1						1	Yes
hsa-miR-1226										NBmiRTar3		1	Yes
hsa-miR-1226_star						PITA1						1
hsa-miR-1228										NBmiRTar3		1	Yes
hsa-miR-1228_star						PITA1						1
hsa-miR-1253										NBmiRTar3		1	Yes
hsa-miR-1254		TargetScanS										1	Yes
hsa-miR-125a-3p										NBmiRTar3		1
hsa-miR-1266			miRanda									1	Yes
hsa-miR-1273	TargetScan											1	Yes
hsa-miR-1275										NBmiRTar3		1	Yes
hsa-miR-1281	TargetScan											1	Yes
hsa-miR-1286										NBmiRTar3		1	Yes
hsa-miR-1287										NBmiRTar3		1	Yes
hsa-miR-1289	TargetScan											1	Yes
hsa-miR-1292										NBmiRTar3		1	Yes
hsa-miR-1293										NBmiRTar3		1	Yes
hsa-miR-1302		TargetScanS										1	Yes
hsa-miR-1303		TargetScanS										1	Yes
hsa-miR-1304			miRanda									1	Yes
hsa-miR-1308		TargetScanS										1	Yes
hsa-miR-138-1										NBmiRTar3		1
hsa-miR-139-3p		TargetScanS										1	Yes
hsa-miR-1468										NBmiRTar3		1	Yes
hsa-miR-148a	TargetScan											1	Yes
hsa-miR-148b	TargetScan											1	Yes
hsa-miR-149_star						PITA1						1	Yes
hsa-miR-152	TargetScan											1	Yes
hsa-miR-1825										NBmiRTar3		1	Yes
hsa-miR-1827										NBmiRTar3		1	Yes
hsa-miR-185_star						PITA1						1	Yes
hsa-miR-1914										NBmiRTar3		1
hsa-miR-193a-3p										NBmiRTar3		1	Yes
hsa-miR-193b										NBmiRTar3		1	Yes
hsa-miR-194										NBmiRTar3		1	Yes
hsa-miR-196b										NBmiRTar3		1
hsa-miR-198						PITA1						1
hsa-miR-204		TargetScanS										1	Yes
hsa-miR-211		TargetScanS										1	Yes
hsa-miR-2110										NBmiRTar3		1
hsa-miR-22										NBmiRTar3		1	Yes
hsa-miR-221										NBmiRTar3		1	Yes
hsa-miR-27a										NBmiRTar3		1	Yes
hsa-miR-27b										NBmiRTar3		1	Yes
hsa-miR-28-5p										NBmiRTar3		1	Yes
hsa-miR-296-3p	TargetScan											1	Yes
hsa-miR-296-5p	TargetScan											1
hsa-miR-298			miRanda									1	Yes
hsa-miR-299-3p	TargetScan											1	Yes
hsa-miR-29a	TargetScan											1	Yes
hsa-miR-29b	TargetScan											1	Yes
hsa-miR-29c	TargetScan											1	Yes
hsa-miR-30c-1										NBmiRTar3		1
hsa-miR-3126-5p										NBmiRTar3		1
hsa-miR-3127										NBmiRTar3		1
hsa-miR-3138										NBmiRTar3		1
hsa-miR-3141						PITA1						1
hsa-miR-3147										NBmiRTar3		1
hsa-miR-3150										NBmiRTar3		1
hsa-miR-3151										NBmiRTar3		1
hsa-miR-3162						PITA1						1
hsa-miR-3170										NBmiRTar3		1
hsa-miR-3172										NBmiRTar3		1
hsa-miR-3173										NBmiRTar3		1
hsa-miR-3175										NBmiRTar3		1
hsa-miR-3178										NBmiRTar3		1
hsa-miR-3185										NBmiRTar3		1
hsa-miR-3186-5p										NBmiRTar3		1
hsa-miR-3191										NBmiRTar3		1
hsa-miR-3194										NBmiRTar3		1
hsa-miR-3196						PITA1						1
hsa-miR-3197										NBmiRTar3		1
hsa-miR-3198						PITA1						1
hsa-miR-3202										NBmiRTar3		1
hsa-miR-324-3p										NBmiRTar3		1	Yes
hsa-miR-338-3p		TargetScanS										1
hsa-miR-34a										NBmiRTar3		1	Yes
hsa-miR-34c-3p										NBmiRTar3		1	Yes
hsa-miR-361-5p										NBmiRTar3		1	Yes
hsa-miR-378										NBmiRTar3		1	Yes
hsa-miR-378b										NBmiRTar3		1
hsa-miR-378c										NBmiRTar3		1
hsa-miR-423-3p										NBmiRTar3		1
hsa-miR-423-5p	TargetScan											1
hsa-miR-4252										NBmiRTar3		1
hsa-miR-4253										NBmiRTar3		1
hsa-miR-4258										NBmiRTar3		1
hsa-miR-4260										NBmiRTar3		1
hsa-miR-4265										NBmiRTar3		1
hsa-miR-4266										NBmiRTar3		1
hsa-miR-4267										NBmiRTar3		1
hsa-miR-4268										NBmiRTar3		1
hsa-miR-4269										NBmiRTar3		1
hsa-miR-4270										NBmiRTar3		1
hsa-miR-4271										NBmiRTar3		1
hsa-miR-4281						PITA1						1
hsa-miR-4283										NBmiRTar3		1
hsa-miR-4285										NBmiRTar3		1
hsa-miR-4290										NBmiRTar3		1
hsa-miR-4291										NBmiRTar3		1
hsa-miR-4296										NBmiRTar3		1
hsa-miR-4299										NBmiRTar3		1
hsa-miR-4300										NBmiRTar3		1
hsa-miR-4302										NBmiRTar3		1
hsa-miR-4311										NBmiRTar3		1
hsa-miR-4316										NBmiRTar3		1
hsa-miR-4322										NBmiRTar3		1
hsa-miR-4324										NBmiRTar3		1
hsa-miR-4327										NBmiRTar3		1
hsa-miR-4330										NBmiRTar3		1
hsa-miR-455-3p		TargetScanS										1
hsa-miR-455-5p	TargetScan											1	Yes
hsa-miR-466										NBmiRTar3		1
hsa-miR-485-5p	TargetScan											1	Yes
hsa-miR-501-3p	TargetScan											1	Yes
hsa-miR-502-3p	TargetScan											1	Yes
hsa-miR-504	TargetScan											1	Yes
hsa-miR-509-5p										NBmiRTar3		1	Yes
hsa-miR-512-5p										NBmiRTar3		1	Yes
hsa-miR-513a-5p										NBmiRTar3		1	Yes
hsa-miR-516a-3p		TargetScanS										1	Yes
hsa-miR-516b										NBmiRTar3		1	Yes
hsa-miR-520a-5p		TargetScanS										1	Yes
hsa-miR-520d-5p		TargetScanS										1	Yes
hsa-miR-524-5p		TargetScanS										1	Yes
hsa-miR-525-5p		TargetScanS										1
hsa-miR-539	TargetScan											1	Yes
hsa-miR-541										NBmiRTar3		1	Yes
hsa-miR-542-5p		TargetScanS										1	Yes
hsa-miR-544		TargetScanS										1	Yes
hsa-miR-551a										NBmiRTar3		1	Yes
hsa-miR-551b										NBmiRTar3		1	Yes
hsa-miR-552	TargetScan											1	Yes
hsa-miR-564										NBmiRTar3		1	Yes
hsa-miR-572										NBmiRTar3		1	Yes
hsa-miR-585		TargetScanS										1
hsa-miR-604						PITA1						1	Yes
hsa-miR-605	TargetScan											1	Yes
hsa-miR-608						PITA1						1	Yes
hsa-miR-611										NBmiRTar3		1	Yes
hsa-miR-615-3p										NBmiRTar3		1	Yes
hsa-miR-623		TargetScanS										1	Yes
hsa-miR-644										NBmiRTar3		1	Yes
hsa-miR-645										NBmiRTar3		1	Yes
hsa-miR-652										NBmiRTar3		1	Yes
hsa-miR-654-5p										NBmiRTar3		1	Yes
hsa-miR-663b		TargetScanS										1	Yes
hsa-miR-665										NBmiRTar3		1	Yes
hsa-miR-7	TargetScan											1	Yes
hsa-miR-744										NBmiRTar3		1	Yes
hsa-miR-759										NBmiRTar3		1	Yes
hsa-miR-760	TargetScan											1	Yes
hsa-miR-764										NBmiRTar3		1	Yes
hsa-miR-766	TargetScan											1	Yes
hsa-miR-767-5p		TargetScanS										1	Yes
hsa-miR-770-5p										NBmiRTar3		1	Yes
hsa-miR-873										NBmiRTar3		1	Yes
hsa-miR-877										NBmiRTar3		1
hsa-miR-885-3p		TargetScanS										1	Yes
hsa-miR-886-5p										NBmiRTar3		1	Yes
hsa-miR-920										NBmiRTar3		1	Yes
hsa-miR-922										NBmiRTar3		1	Yes
hsa-miR-92a-1_star						PITA1						1
hsa-miR-92a-2										NBmiRTar3		1
hsa-miR-935	TargetScan											1
hsa-miR-98										NBmiRTar3		1	Yes

## Sheet: MXI1
miRNA	Predicted by witch software											Co-predicted times	Whether tested
hsa-miR-105	TargetScan	TargetScanS	miRanda	microT_v3.0 loose			PicTar		EIMMo		miRDB	7	Yes
hsa-miR-106b	TargetScan	TargetScanS	miRanda	microT_v3.0 loose					EIMMo	NBmiRTar3	miRDB	7	Yes
hsa-miR-17	TargetScan	TargetScanS	miRanda	microT_v3.0 loose					EIMMo	NBmiRTar3	miRDB	7	Yes
hsa-miR-20a	TargetScan	TargetScanS	miRanda	microT_v3.0 loose					EIMMo	NBmiRTar3	miRDB	7	Yes
hsa-miR-20b	TargetScan	TargetScanS	miRanda	microT_v3.0 loose					EIMMo	NBmiRTar3	miRDB	7	Yes
hsa-miR-26b		TargetScanS	miRanda	microT_v3.0 loose		PITA1	PicTar		EIMMo	NBmiRTar3		7	Yes
hsa-miR-106a	TargetScan	TargetScanS	miRanda						EIMMo	NBmiRTar3	miRDB	6	Yes
hsa-miR-93	TargetScan	TargetScanS	miRanda	microT_v3.0 loose					EIMMo	NBmiRTar3		6	Yes
hsa-miR-320a	TargetScan	TargetScanS	miRanda						EIMMo	NBmiRTar3		5
hsa-miR-320b	TargetScan	TargetScanS	miRanda						EIMMo	NBmiRTar3		5	Yes
hsa-miR-320c	TargetScan	TargetScanS	miRanda						EIMMo	NBmiRTar3		5	Yes
hsa-miR-320d	TargetScan	TargetScanS	miRanda						EIMMo	NBmiRTar3		5	Yes
hsa-miR-495	TargetScan	TargetScanS	miRanda	microT_v3.0 loose							miRDB	5	Yes
hsa-miR-511		TargetScanS	miRanda	microT_v3.0 loose		PITA1					miRDB	5	Yes
hsa-miR-519d	TargetScan	TargetScanS	miRanda						EIMMo	NBmiRTar3		5
hsa-miR-524-5p	TargetScan		miRanda	microT_v3.0 loose					EIMMo		miRDB	5	Yes
hsa-miR-583	TargetScan	TargetScanS	miRanda	microT_v3.0 loose							miRDB	5	Yes
hsa-miR-1294	TargetScan	TargetScanS	miRanda							NBmiRTar3		4	Yes
hsa-miR-142-5p		TargetScanS	miRanda				PicTar		EIMMo			4	Yes
hsa-miR-186	TargetScan		miRanda						EIMMo		miRDB	4	Yes
hsa-miR-26a		TargetScanS	miRanda	microT_v3.0 loose					EIMMo			4	Yes
hsa-miR-29a		TargetScanS		microT_v3.0 loose			PicTar		EIMMo			4	Yes
hsa-miR-29b		TargetScanS		microT_v3.0 loose			PicTar		EIMMo			4	Yes
hsa-miR-29c		TargetScanS		microT_v3.0 loose			PicTar		EIMMo			4	Yes
hsa-miR-372	TargetScan		miRanda	microT_v3.0 loose					EIMMo			4	Yes
hsa-miR-375		TargetScanS					PicTar		EIMMo	NBmiRTar3		4	Yes
hsa-miR-377		TargetScanS	miRanda							NBmiRTar3	miRDB	4	Yes
hsa-miR-513a-3p	TargetScan		miRanda						EIMMo		miRDB	4	Yes
hsa-miR-516b		TargetScanS	miRanda			PITA1					miRDB	4	Yes
hsa-miR-520a-3p	TargetScan		miRanda	microT_v3.0 loose					EIMMo			4	Yes
hsa-miR-520b	TargetScan		miRanda	microT_v3.0 loose					EIMMo			4	Yes
hsa-miR-520c-3p	TargetScan		miRanda	microT_v3.0 loose					EIMMo			4	Yes
hsa-miR-520d-3p	TargetScan		miRanda	microT_v3.0 loose					EIMMo			4	Yes
hsa-miR-520e	TargetScan		miRanda	microT_v3.0 loose					EIMMo			4
hsa-miR-548g	TargetScan	TargetScanS	miRanda								miRDB	4	Yes
hsa-miR-556-5p	TargetScan	TargetScanS	miRanda								miRDB	4	Yes
hsa-miR-650		TargetScanS	miRanda			PITA1				NBmiRTar3		4
hsa-miR-934		TargetScanS	miRanda	microT_v3.0 loose							miRDB	4	Yes
hsa-miR-944	TargetScan	TargetScanS	miRanda						EIMMo			4	Yes
hsa-miR-1207-3p	TargetScan		miRanda							NBmiRTar3		3	Yes
hsa-miR-128	TargetScan	TargetScanS	miRanda									3	Yes
hsa-miR-1297		TargetScanS	miRanda						EIMMo			3	Yes
hsa-miR-1298		TargetScanS	miRanda								miRDB	3	Yes
hsa-miR-1826	TargetScan		miRanda								miRDB	3	Yes
hsa-miR-183	TargetScan		miRanda							NBmiRTar3		3	Yes
hsa-miR-185		TargetScanS	miRanda			PITA1						3	Yes
hsa-miR-203	TargetScan		miRanda						EIMMo			3	Yes
hsa-miR-219-2-3p	TargetScan	TargetScanS	miRanda									3	Yes
hsa-miR-24		TargetScanS	miRanda				PicTar					3	Yes
hsa-miR-323-3p	TargetScan	TargetScanS	miRanda									3	Yes
hsa-miR-324-3p		TargetScanS	miRanda								miRDB	3	Yes
hsa-miR-340	TargetScan		miRanda						EIMMo			3	Yes
hsa-miR-432	TargetScan		miRanda							NBmiRTar3		3	Yes
hsa-miR-433		TargetScanS	miRanda								miRDB	3	Yes
hsa-miR-453		TargetScanS	miRanda								miRDB	3	Yes
hsa-miR-485-5p	TargetScan		miRanda							NBmiRTar3		3	Yes
hsa-miR-486-5p		TargetScanS	miRanda								miRDB	3	Yes
hsa-miR-512-3p	TargetScan	TargetScanS	miRanda									3
hsa-miR-512-5p	TargetScan		miRanda							NBmiRTar3		3	Yes
hsa-miR-519a	TargetScan		miRanda	microT_v3.0 loose								3	Yes
hsa-miR-519b-3p	TargetScan		miRanda	microT_v3.0 loose								3	Yes
hsa-miR-519c-3p	TargetScan		miRanda	microT_v3.0 loose								3	Yes
hsa-miR-520d-5p	TargetScan		miRanda						EIMMo			3	Yes
hsa-miR-520g		TargetScanS	miRanda	microT_v3.0 loose								3	Yes
hsa-miR-520h		TargetScanS	miRanda	microT_v3.0 loose								3	Yes
hsa-miR-548m	TargetScan		miRanda							NBmiRTar3		3	Yes
hsa-miR-578		TargetScanS	miRanda								miRDB	3	Yes
hsa-miR-584	TargetScan		miRanda							NBmiRTar3		3	Yes
hsa-miR-641	TargetScan		miRanda						EIMMo			3	Yes
hsa-miR-664	TargetScan		miRanda						EIMMo			3	Yes
hsa-miR-668		TargetScanS	miRanda			PITA1						3	Yes
hsa-miR-885-3p		TargetScanS	miRanda			PITA1						3
hsa-miR-888	TargetScan	TargetScanS	miRanda									3	Yes
hsa-miR-1183			miRanda			PITA1						2	Yes
hsa-miR-1208	TargetScan		miRanda									2
hsa-miR-1253			miRanda							NBmiRTar3		2	Yes
hsa-miR-1256			miRanda							NBmiRTar3		2	Yes
hsa-miR-1257	TargetScan		miRanda									2	Yes
hsa-miR-1261	TargetScan		miRanda									2	Yes
hsa-miR-1269	TargetScan		miRanda									2	Yes
hsa-miR-1272	TargetScan		miRanda									2	Yes
hsa-miR-127-5p			miRanda							NBmiRTar3		2
hsa-miR-1286		TargetScanS	miRanda									2	Yes
hsa-miR-1288		TargetScanS	miRanda									2	Yes
hsa-miR-129-5p	TargetScan		miRanda									2	Yes
hsa-miR-1304	TargetScan		miRanda									2	Yes
hsa-miR-1305		TargetScanS	miRanda									2	Yes
hsa-miR-148a			miRanda							NBmiRTar3		2	Yes
hsa-miR-188-5p	TargetScan		miRanda									2	Yes
hsa-miR-200b		TargetScanS							EIMMo			2	Yes
hsa-miR-200c		TargetScanS							EIMMo			2
hsa-miR-204	TargetScan		miRanda									2	Yes
hsa-miR-211	TargetScan		miRanda									2	Yes
hsa-miR-214	TargetScan		miRanda									2	Yes
hsa-miR-217	TargetScan		miRanda									2	Yes
hsa-miR-220b	TargetScan		miRanda									2	Yes
hsa-miR-27a		TargetScanS	miRanda									2	Yes
hsa-miR-27b		TargetScanS	miRanda									2	Yes
hsa-miR-300		TargetScanS							EIMMo			2	Yes
hsa-miR-302a	TargetScan		miRanda									2	Yes
hsa-miR-302b	TargetScan		miRanda									2	Yes
hsa-miR-302c	TargetScan		miRanda									2	Yes
hsa-miR-302d	TargetScan		miRanda									2	Yes
hsa-miR-302e	TargetScan		miRanda									2	Yes
hsa-miR-3196						PITA1				NBmiRTar3		2
hsa-miR-3197						PITA1				NBmiRTar3		2
hsa-miR-328		TargetScanS	miRanda									2	Yes
hsa-miR-342-3p		TargetScanS	miRanda									2	Yes
hsa-miR-361-5p	TargetScan		miRanda									2	Yes
hsa-miR-373	TargetScan		miRanda									2	Yes
hsa-miR-381		TargetScanS							EIMMo			2	Yes
hsa-miR-421		TargetScanS	miRanda									2	Yes
hsa-miR-429		TargetScanS							EIMMo			2	Yes
hsa-miR-450b-5p		TargetScanS							EIMMo			2	Yes
hsa-miR-485-3p	TargetScan		miRanda									2
hsa-miR-486-3p	TargetScan		miRanda									2
hsa-miR-489	TargetScan		miRanda									2	Yes
hsa-miR-494		TargetScanS	miRanda									2	Yes
hsa-miR-502-5p		TargetScanS	miRanda									2	Yes
hsa-miR-504		TargetScanS	miRanda									2	Yes
hsa-miR-507		TargetScanS							EIMMo			2	Yes
hsa-miR-509-3p			miRanda							NBmiRTar3		2	Yes
hsa-miR-510			miRanda							NBmiRTar3		2	Yes
hsa-miR-515-5p	TargetScan		miRanda									2
hsa-miR-543		TargetScanS								NBmiRTar3		2	Yes
hsa-miR-545		TargetScanS							EIMMo			2	Yes
hsa-miR-548a-5p		TargetScanS	miRanda									2	Yes
hsa-miR-548b-5p		TargetScanS	miRanda									2	Yes
hsa-miR-548c-5p		TargetScanS	miRanda									2	Yes
hsa-miR-548d-5p		TargetScanS	miRanda									2	Yes
hsa-miR-548i		TargetScanS	miRanda									2	Yes
hsa-miR-548l		TargetScanS	miRanda									2	Yes
hsa-miR-554			miRanda							NBmiRTar3		2
hsa-miR-555	TargetScan		miRanda									2	Yes
hsa-miR-558		TargetScanS	miRanda									2	Yes
hsa-miR-570	TargetScan		miRanda									2	Yes
hsa-miR-571			miRanda			PITA1						2	Yes
hsa-miR-579		TargetScanS							EIMMo			2	Yes
hsa-miR-580	TargetScan		miRanda									2	Yes
hsa-miR-592		TargetScanS	miRanda									2	Yes
hsa-miR-597	TargetScan		miRanda									2	Yes
hsa-miR-599		TargetScanS	miRanda									2
hsa-miR-607		TargetScanS	miRanda									2	Yes
hsa-miR-608			miRanda							NBmiRTar3		2	Yes
hsa-miR-631			miRanda			PITA1						2	Yes
hsa-miR-632			miRanda							NBmiRTar3		2	Yes
hsa-miR-637						PITA1				NBmiRTar3		2	Yes
hsa-miR-648		TargetScanS								NBmiRTar3		2	Yes
hsa-miR-651		TargetScanS								NBmiRTar3		2	Yes
hsa-miR-655		TargetScanS	miRanda									2	Yes
hsa-miR-659		TargetScanS								NBmiRTar3		2	Yes
hsa-miR-663b		TargetScanS				PITA1						2	Yes
hsa-miR-671-5p		TargetScanS								NBmiRTar3		2	Yes
hsa-miR-760	TargetScan		miRanda									2	Yes
hsa-miR-762						PITA1				NBmiRTar3		2
hsa-miR-802	TargetScan		miRanda									2	Yes
hsa-miR-874		TargetScanS	miRanda									2	Yes
hsa-miR-939						PITA1				NBmiRTar3		2
hsa-let-7b										NBmiRTar3		1	Yes
hsa-let-7c										NBmiRTar3		1	Yes
hsa-let-7d										NBmiRTar3		1	Yes
hsa-let-7e										NBmiRTar3		1	Yes
hsa-let-7g										NBmiRTar3		1	Yes
hsa-let-7i										NBmiRTar3		1	Yes
hsa-miR-106b_star						PITA1						1
hsa-miR-1179		TargetScanS										1	Yes
hsa-miR-1184										NBmiRTar3		1	Yes
hsa-miR-1203										NBmiRTar3		1	Yes
hsa-miR-1204										NBmiRTar3		1	Yes
hsa-miR-1224-5p										NBmiRTar3		1
hsa-miR-1225-5p										NBmiRTar3		1	Yes
hsa-miR-1226										NBmiRTar3		1	Yes
hsa-miR-1226_star						PITA1						1
hsa-miR-1244			miRanda									1	Yes
hsa-miR-1246		TargetScanS										1	Yes
hsa-miR-1248			miRanda									1
hsa-miR-1252			miRanda									1	Yes
hsa-miR-1255a			miRanda									1	Yes
hsa-miR-1255b			miRanda									1	Yes
hsa-miR-1267			miRanda									1	Yes
hsa-miR-1268										NBmiRTar3		1
hsa-miR-1270						PITA1						1	Yes
hsa-miR-1276		TargetScanS										1	Yes
hsa-miR-1277			miRanda									1	Yes
hsa-miR-1289										NBmiRTar3		1	Yes
hsa-miR-128a							PicTar					1	Yes
hsa-miR-1291										NBmiRTar3		1	Yes
hsa-miR-1292			miRanda									1	Yes
hsa-miR-1299		TargetScanS										1	Yes
hsa-miR-1303						PITA1						1	Yes
hsa-miR-1307										NBmiRTar3		1	Yes
hsa-miR-1308		TargetScanS										1	Yes
hsa-miR-1323										NBmiRTar3		1	Yes
hsa-miR-133a			miRanda									1	Yes
hsa-miR-133b			miRanda									1	Yes
hsa-miR-135a										NBmiRTar3		1	Yes
hsa-miR-135b										NBmiRTar3		1	Yes
hsa-miR-138							PicTar					1	Yes
hsa-miR-142-3p			miRanda									1
hsa-miR-146a										NBmiRTar3		1	Yes
hsa-miR-146b-3p		TargetScanS										1	Yes
hsa-miR-146b-5p										NBmiRTar3		1
hsa-miR-148b			miRanda									1	Yes
hsa-miR-149_star						PITA1						1	Yes
hsa-miR-152			miRanda									1	Yes
hsa-miR-1538						PITA1						1
hsa-miR-155			miRanda									1	Yes
hsa-miR-15b										NBmiRTar3		1	Yes
hsa-miR-181d			miRanda									1	Yes
hsa-miR-1827										NBmiRTar3		1	Yes
hsa-miR-18a										NBmiRTar3		1	Yes
hsa-miR-18b										NBmiRTar3		1	Yes
hsa-miR-1909										NBmiRTar3		1	Yes
hsa-miR-1913											miRDB	1	Yes
hsa-miR-1914										NBmiRTar3		1
hsa-miR-1915											miRDB	1
hsa-miR-192			miRanda									1	Yes
hsa-miR-193a-5p										NBmiRTar3		1	Yes
hsa-miR-194										NBmiRTar3		1	Yes
hsa-miR-199a							PicTar					1	Yes
hsa-miR-199a-3p			miRanda									1	Yes
hsa-miR-199b							PicTar					1
hsa-miR-199b-3p			miRanda									1
hsa-miR-19b-2										NBmiRTar3		1
hsa-miR-202						PITA1						1	Yes
hsa-miR-215			miRanda									1	Yes
hsa-miR-22			miRanda									1	Yes
hsa-miR-221										NBmiRTar3		1	Yes
hsa-miR-2278										NBmiRTar3		1
hsa-miR-25										NBmiRTar3		1	Yes
hsa-miR-2861										NBmiRTar3		1
hsa-miR-296-5p			miRanda									1	Yes
hsa-miR-297		TargetScanS										1	Yes
hsa-miR-299-3p										NBmiRTar3		1	Yes
hsa-miR-3126-5p						PITA1						1
hsa-miR-3132										NBmiRTar3		1
hsa-miR-3137										NBmiRTar3		1
hsa-miR-3139										NBmiRTar3		1
hsa-miR-3156										NBmiRTar3		1
hsa-miR-3162										NBmiRTar3		1
hsa-miR-3170										NBmiRTar3		1
hsa-miR-3177										NBmiRTar3		1
hsa-miR-3187										NBmiRTar3		1
hsa-miR-3188						PITA1						1
hsa-miR-3192										NBmiRTar3		1
hsa-miR-3199						PITA1						1
hsa-miR-32			miRanda									1	Yes
hsa-miR-320							PicTar					1
hsa-miR-323-5p										NBmiRTar3		1
hsa-miR-329										NBmiRTar3		1	Yes
hsa-miR-330-3p										NBmiRTar3		1	Yes
hsa-miR-335		TargetScanS										1	Yes
hsa-miR-338-5p			miRanda									1
hsa-miR-33a			miRanda									1	Yes
hsa-miR-33b			miRanda									1
hsa-miR-342-5p										NBmiRTar3		1
hsa-miR-345										NBmiRTar3		1
hsa-miR-367			miRanda									1	Yes
hsa-miR-369-3p			miRanda									1	Yes
hsa-miR-370										NBmiRTar3		1	Yes
hsa-miR-376a										NBmiRTar3		1	Yes
hsa-miR-376b										NBmiRTar3		1	Yes
hsa-miR-376c			miRanda									1	Yes
hsa-miR-378										NBmiRTar3		1	Yes
hsa-miR-383										NBmiRTar3		1
hsa-miR-423-3p										NBmiRTar3		1
hsa-miR-4253										NBmiRTar3		1
hsa-miR-4257										NBmiRTar3		1
hsa-miR-4260										NBmiRTar3		1
hsa-miR-4263										NBmiRTar3		1
hsa-miR-4266										NBmiRTar3		1
hsa-miR-4270										NBmiRTar3		1
hsa-miR-4271										NBmiRTar3		1
hsa-miR-4281										NBmiRTar3		1
hsa-miR-4284										NBmiRTar3		1
hsa-miR-4298						PITA1						1
hsa-miR-4311										NBmiRTar3		1
hsa-miR-4316										NBmiRTar3		1
hsa-miR-4329										NBmiRTar3		1
hsa-miR-449a			miRanda									1	Yes
hsa-miR-449b			miRanda									1	Yes
hsa-miR-455-3p			miRanda									1	Yes
hsa-miR-483-5p										NBmiRTar3		1
hsa-miR-488		TargetScanS										1	Yes
hsa-miR-490-5p			miRanda									1	Yes
hsa-miR-499-3p										NBmiRTar3		1	Yes
hsa-miR-500		TargetScanS										1	Yes
hsa-miR-513a-5p		TargetScanS										1
hsa-miR-513b			miRanda									1	Yes
hsa-miR-513c		TargetScanS										1
hsa-miR-515-3p										NBmiRTar3		1
hsa-miR-518b										NBmiRTar3		1
hsa-miR-518c										NBmiRTar3		1	Yes
hsa-miR-518c_star						PITA1						1
hsa-miR-518d-3p										NBmiRTar3		1
hsa-miR-518d-5p			miRanda									1	Yes
hsa-miR-519b-5p			miRanda									1
hsa-miR-519c-5p			miRanda									1
hsa-miR-520c-5p			miRanda									1
hsa-miR-520f		TargetScanS										1	Yes
hsa-miR-526a			miRanda									1	Yes
hsa-miR-526b										NBmiRTar3		1	Yes
hsa-miR-539			miRanda									1	Yes
hsa-miR-541										NBmiRTar3		1	Yes
hsa-miR-544		TargetScanS										1	Yes
hsa-miR-548a-3p		TargetScanS										1
hsa-miR-548c-3p		TargetScanS										1
hsa-miR-548d-3p		TargetScanS										1
hsa-miR-548e		TargetScanS										1	Yes
hsa-miR-548f		TargetScanS										1	Yes
hsa-miR-548h		TargetScanS										1	Yes
hsa-miR-548j		TargetScanS										1	Yes
hsa-miR-548k		TargetScanS										1	Yes
hsa-miR-548n			miRanda									1	Yes
hsa-miR-548p			miRanda									1	Yes
hsa-miR-550			miRanda									1	Yes
hsa-miR-552		TargetScanS										1	Yes
hsa-miR-557		TargetScanS										1	Yes
hsa-miR-559		TargetScanS										1	Yes
hsa-miR-561									EIMMo			1	Yes
hsa-miR-562			miRanda									1
hsa-miR-566										NBmiRTar3		1	Yes
hsa-miR-574-5p			miRanda									1	Yes
hsa-miR-576-5p									EIMMo			1	Yes
hsa-miR-582-5p			miRanda									1	Yes
hsa-miR-585			miRanda									1
hsa-miR-590-3p			miRanda									1	Yes
hsa-miR-595										NBmiRTar3		1	Yes
hsa-miR-606									EIMMo			1	Yes
hsa-miR-609			miRanda									1	Yes
hsa-miR-612										NBmiRTar3		1	Yes
hsa-miR-616		TargetScanS										1	Yes
hsa-miR-619		TargetScanS										1	Yes
hsa-miR-633		TargetScanS										1	Yes
hsa-miR-635			miRanda									1	Yes
hsa-miR-654-3p										NBmiRTar3		1	Yes
hsa-miR-654-5p										NBmiRTar3		1
hsa-miR-657			miRanda									1	Yes
hsa-miR-675										NBmiRTar3		1
hsa-miR-765						PITA1						1	Yes
hsa-miR-768-5p			miRanda									1
hsa-miR-769-3p			miRanda									1	Yes
hsa-miR-873		TargetScanS										1	Yes
hsa-miR-876-5p			miRanda									1	Yes
hsa-miR-877			miRanda									1
hsa-miR-885-5p		TargetScanS										1
hsa-miR-892b	TargetScan											1	Yes
hsa-miR-9			miRanda									1	Yes
hsa-miR-9_star							PicTar					1
hsa-miR-920										NBmiRTar3		1	Yes
hsa-miR-922			miRanda									1	Yes
hsa-miR-92a-2										NBmiRTar3		1
hsa-miR-942		TargetScanS										1	Yes
hsa-miR-98										NBmiRTar3		1	Yes

## Sheet: POT1
miRNA	Predicted by witch software											Co-predicted times	Whether tested
hsa-miR-371-5p	TargetScan	TargetScanS	miRanda			PITA1					miRDB	5	Yes
hsa-miR-433		TargetScanS	miRanda			PITA1				NBmiRTar3	miRDB	5	Yes
hsa-miR-141	TargetScan		miRanda	microT_v3.0 loose							miRDB	4	Yes
hsa-miR-200a	TargetScan		miRanda	microT_v3.0 loose							miRDB	4	Yes
hsa-miR-510	TargetScan	TargetScanS	miRanda								miRDB	4	Yes
hsa-miR-548c-3p		TargetScanS	miRanda	microT_v3.0 loose							miRDB	4	Yes
hsa-miR-873		TargetScanS	miRanda							NBmiRTar3	miRDB	4	Yes
hsa-miR-182		TargetScanS	miRanda			PITA1						3
hsa-miR-382		TargetScanS				PITA1					miRDB	3	Yes
hsa-miR-548k		TargetScanS								NBmiRTar3	miRDB	3	Yes
hsa-miR-548l	TargetScan	TargetScanS									miRDB	3	Yes
hsa-miR-568		TargetScanS		microT_v3.0 loose							miRDB	3	Yes
hsa-miR-576-3p	TargetScan		miRanda								miRDB	3	Yes
hsa-miR-101	TargetScan									NBmiRTar3		2	Yes
hsa-miR-1183	TargetScan										miRDB	2	Yes
hsa-miR-1185		TargetScanS								NBmiRTar3		2	Yes
hsa-miR-1200	TargetScan	TargetScanS										2	Yes
hsa-miR-1228	TargetScan										miRDB	2	Yes
hsa-miR-125a-3p						PITA1				NBmiRTar3		2
hsa-miR-1270	TargetScan									NBmiRTar3		2	Yes
hsa-miR-1275	TargetScan		miRanda									2	Yes
hsa-miR-1294		TargetScanS								NBmiRTar3		2	Yes
hsa-miR-132		TargetScanS								NBmiRTar3		2
hsa-miR-200c			miRanda							NBmiRTar3		2
hsa-miR-203		TargetScanS	miRanda									2	Yes
hsa-miR-3192						PITA1				NBmiRTar3		2
hsa-miR-320b						PITA1				NBmiRTar3		2	Yes
hsa-miR-330-3p	TargetScan									NBmiRTar3		2	Yes
hsa-miR-4271						PITA1				NBmiRTar3		2
hsa-miR-511	TargetScan		miRanda									2	Yes
hsa-miR-548g	TargetScan										miRDB	2	Yes
hsa-miR-548n		TargetScanS									miRDB	2	Yes
hsa-miR-548p	TargetScan										miRDB	2	Yes
hsa-miR-569		TargetScanS	miRanda									2	Yes
hsa-miR-620	TargetScan									NBmiRTar3		2	Yes
hsa-miR-622		TargetScanS								NBmiRTar3		2
hsa-miR-625		TargetScanS				PITA1						2	Yes
hsa-miR-660		TargetScanS								NBmiRTar3		2	Yes
hsa-miR-103-as											miRDB	1
hsa-miR-105_star						PITA1						1	Yes
hsa-miR-10a										NBmiRTar3		1	Yes
hsa-miR-1193										NBmiRTar3		1
hsa-miR-1204										NBmiRTar3		1	Yes
hsa-miR-1226_star						PITA1						1	Yes
hsa-miR-124		TargetScanS										1	Yes
hsa-miR-1244			miRanda									1	Yes
hsa-miR-1251	TargetScan											1	Yes
hsa-miR-1255a										NBmiRTar3		1	Yes
hsa-miR-1257		TargetScanS										1	Yes
hsa-miR-1265			miRanda									1
hsa-miR-1271		TargetScanS										1	Yes
hsa-miR-1273										NBmiRTar3		1	Yes
hsa-miR-127-5p						PITA1						1
hsa-miR-128		TargetScanS										1	Yes
hsa-miR-1286										NBmiRTar3		1	Yes
hsa-miR-1293										NBmiRTar3		1	Yes
hsa-miR-1296		TargetScanS										1	Yes
hsa-miR-1303		TargetScanS										1	Yes
hsa-miR-1323	TargetScan											1	Yes
hsa-miR-1324		TargetScanS										1
hsa-miR-140-5p	TargetScan											1	Yes
hsa-miR-144										NBmiRTar3		1	Yes
hsa-miR-151-5p										NBmiRTar3		1
hsa-miR-1826	TargetScan											1	Yes
hsa-miR-183		TargetScanS										1	Yes
hsa-miR-185		TargetScanS										1	Yes
hsa-miR-186		TargetScanS										1	Yes
hsa-miR-18a		TargetScanS										1	Yes
hsa-miR-18b		TargetScanS										1	Yes
hsa-miR-1909										NBmiRTar3		1	Yes
hsa-miR-1914										NBmiRTar3		1
hsa-miR-196a			miRanda									1	Yes
hsa-miR-196b			miRanda									1
hsa-miR-199a-3p										NBmiRTar3		1	Yes
hsa-miR-199b-3p										NBmiRTar3		1
hsa-miR-200b			miRanda									1	Yes
hsa-miR-2052											miRDB	1	Yes
hsa-miR-21	TargetScan											1	Yes
hsa-miR-212		TargetScanS										1
hsa-miR-214		TargetScanS										1	Yes
hsa-miR-216b	TargetScan											1	Yes
hsa-miR-222										NBmiRTar3		1	Yes
hsa-miR-223	TargetScan											1	Yes
hsa-miR-224		TargetScanS										1	Yes
hsa-miR-25										NBmiRTar3		1	Yes
hsa-miR-27a	TargetScan											1	Yes
hsa-miR-27b	TargetScan											1	Yes
hsa-miR-28-3p						PITA1						1	Yes
hsa-miR-296-3p		TargetScanS										1	Yes
hsa-miR-298		TargetScanS										1	Yes
hsa-miR-299-3p						PITA1						1	Yes
hsa-miR-302c										NBmiRTar3		1	Yes
hsa-miR-30c-1										NBmiRTar3		1
hsa-miR-3120										NBmiRTar3		1
hsa-miR-3126-5p										NBmiRTar3		1
hsa-miR-3138										NBmiRTar3		1
hsa-miR-3141						PITA1						1
hsa-miR-3150										NBmiRTar3		1
hsa-miR-3158						PITA1						1
hsa-miR-3173						PITA1						1
hsa-miR-3191						PITA1						1
hsa-miR-320a						PITA1						1
hsa-miR-320c						PITA1						1	Yes
hsa-miR-323-3p										NBmiRTar3		1	Yes
hsa-miR-324-3p										NBmiRTar3		1	Yes
hsa-miR-329	TargetScan											1	Yes
hsa-miR-331-5p		TargetScanS										1	Yes
hsa-miR-33a	TargetScan											1	Yes
hsa-miR-33b	TargetScan											1
hsa-miR-340		TargetScanS										1	Yes
hsa-miR-345	TargetScan											1
hsa-miR-362-3p	TargetScan											1	Yes
hsa-miR-362-5p	TargetScan											1
hsa-miR-363										NBmiRTar3		1	Yes
hsa-miR-374a		TargetScanS										1	Yes
hsa-miR-374b		TargetScanS										1	Yes
hsa-miR-376a		TargetScanS										1	Yes
hsa-miR-376b		TargetScanS										1	Yes
hsa-miR-378										NBmiRTar3		1	Yes
hsa-miR-383		TargetScanS										1
hsa-miR-410		TargetScanS										1	Yes
hsa-miR-412		TargetScanS										1	Yes
hsa-miR-423-5p										NBmiRTar3		1
hsa-miR-4280										NBmiRTar3		1
hsa-miR-429			miRanda									1	Yes
hsa-miR-4294										NBmiRTar3		1
hsa-miR-4299										NBmiRTar3		1
hsa-miR-4315										NBmiRTar3		1
hsa-miR-4316										NBmiRTar3		1
hsa-miR-432										NBmiRTar3		1	Yes
hsa-miR-4327										NBmiRTar3		1
hsa-miR-4329										NBmiRTar3		1
hsa-miR-450b-3p										NBmiRTar3		1	Yes
hsa-miR-484	TargetScan											1	Yes
hsa-miR-487b										NBmiRTar3		1	Yes
hsa-miR-491-5p						PITA1						1	Yes
hsa-miR-492		TargetScanS										1
hsa-miR-494		TargetScanS										1	Yes
hsa-miR-495				microT_v3.0 loose								1	Yes
hsa-miR-500	TargetScan											1	Yes
hsa-miR-506		TargetScanS										1	Yes
hsa-miR-512-3p		TargetScanS										1
hsa-miR-512-5p		TargetScanS										1	Yes
hsa-miR-513a-3p		TargetScanS										1	Yes
hsa-miR-514		TargetScanS										1	Yes
hsa-miR-516a-3p	TargetScan											1	Yes
hsa-miR-516b										NBmiRTar3		1	Yes
hsa-miR-518c_star						PITA1						1	Yes
hsa-miR-518d-3p										NBmiRTar3		1	Yes
hsa-miR-518d-5p		TargetScanS										1
hsa-miR-519b-5p		TargetScanS										1	Yes
hsa-miR-519c-5p		TargetScanS										1	Yes
hsa-miR-520a-5p		TargetScanS										1	Yes
hsa-miR-520c-5p		TargetScanS										1	Yes
hsa-miR-520d-5p		TargetScanS										1	Yes
hsa-miR-520f		TargetScanS										1	Yes
hsa-miR-524-5p		TargetScanS										1	Yes
hsa-miR-525-5p		TargetScanS										1
hsa-miR-526a		TargetScanS										1	Yes
hsa-miR-526b		TargetScanS										1	Yes
hsa-miR-539	TargetScan											1	Yes
hsa-miR-543		TargetScanS										1	Yes
hsa-miR-548a-3p	TargetScan											1	Yes
hsa-miR-548a-5p		TargetScanS										1
hsa-miR-548b-5p		TargetScanS										1	Yes
hsa-miR-548c-5p		TargetScanS										1
hsa-miR-548d-5p		TargetScanS										1	Yes
hsa-miR-548e	TargetScan											1	Yes
hsa-miR-548f	TargetScan											1	Yes
hsa-miR-548h		TargetScanS										1	Yes
hsa-miR-548i		TargetScanS										1	Yes
hsa-miR-548j		TargetScanS										1	Yes
hsa-miR-548o	TargetScan											1	Yes
hsa-miR-548v										NBmiRTar3		1
hsa-miR-553			miRanda									1	Yes
hsa-miR-556-5p		TargetScanS										1	Yes
hsa-miR-559		TargetScanS										1	Yes
hsa-miR-573			miRanda									1	Yes
hsa-miR-576-5p		TargetScanS										1
hsa-miR-590-3p			miRanda									1	Yes
hsa-miR-590-5p	TargetScan											1
hsa-miR-603	TargetScan											1	Yes
hsa-miR-608										NBmiRTar3		1	Yes
hsa-miR-611										NBmiRTar3		1	Yes
hsa-miR-619		TargetScanS										1	Yes
hsa-miR-628-5p		TargetScanS										1	Yes
hsa-miR-637										NBmiRTar3		1	Yes
hsa-miR-650										NBmiRTar3		1
hsa-miR-654-5p										NBmiRTar3		1	Yes
hsa-miR-656				microT_v3.0 loose								1	Yes
hsa-miR-664		TargetScanS										1	Yes
hsa-miR-675										NBmiRTar3		1
hsa-miR-708			miRanda									1	Yes
hsa-miR-760	TargetScan											1	Yes
hsa-miR-765										NBmiRTar3		1	Yes
hsa-miR-770-5p										NBmiRTar3		1	Yes
hsa-miR-888			miRanda									1	Yes
hsa-miR-891b	TargetScan											1	Yes
hsa-miR-892a	TargetScan											1	Yes
hsa-miR-9		TargetScanS										1	Yes
hsa-miR-922		TargetScanS										1	Yes
hsa-miR-92a-2										NBmiRTar3		1
hsa-miR-92a-2_star						PITA1						1
hsa-miR-935		TargetScanS										1
hsa-miR-940										NBmiRTar3		1	Yes
hsa-miR-941										NBmiRTar3		1	Yes
hsa-miR-96		TargetScanS										1

## Sheet: PTEN
miRNA	Predicted by witch software											Co-predicted times	Whether tested
hsa-miR-130a	TargetScan	TargetScanS	miRanda	microT_v3.0 loose					EIMMo2	NBmiRTar3	miRDB	7
hsa-miR-130b	TargetScan	TargetScanS	miRanda	microT_v3.0 loose					EIMMo2	NBmiRTar3	miRDB	7
hsa-miR-148a	TargetScan	TargetScanS	miRanda	microT_v3.0 loose					EIMMo2	NBmiRTar3	miRDB	7
hsa-miR-19a	TargetScan	TargetScanS	miRanda	microT_v3.0 loose					EIMMo2	NBmiRTar3	miRDB	7
hsa-miR-19b	TargetScan	TargetScanS	miRanda	microT_v3.0 loose					EIMMo2	NBmiRTar3	miRDB	7	Yes
hsa-miR-29a	TargetScan	TargetScanS	miRanda	microT_v3.0 loose			PicTar		EIMMo2		miRDB	7
hsa-miR-29b	TargetScan	TargetScanS	miRanda	microT_v3.0 loose			PicTar		EIMMo2		miRDB	7
hsa-miR-29c	TargetScan	TargetScanS	miRanda	microT_v3.0 loose			PicTar		EIMMo2		miRDB	7
hsa-miR-301a	TargetScan	TargetScanS	miRanda	microT_v3.0 loose					EIMMo2	NBmiRTar3	miRDB	7
hsa-miR-301b	TargetScan	TargetScanS	miRanda	microT_v3.0 loose					EIMMo2	NBmiRTar3	miRDB	7
hsa-miR-454	TargetScan	TargetScanS	miRanda	microT_v3.0 loose					EIMMo2	NBmiRTar3	miRDB	7
hsa-miR-141	TargetScan	TargetScanS	miRanda	microT_v3.0 loose					EIMMo2	NBmiRTar3		6
hsa-miR-148b	TargetScan	TargetScanS	miRanda	microT_v3.0 loose					EIMMo2		miRDB	6
hsa-miR-152	TargetScan	TargetScanS	miRanda	microT_v3.0 loose					EIMMo2		miRDB	6
hsa-miR-198	TargetScan	TargetScanS	miRanda				PicTar			NBmiRTar3	miRDB	6
hsa-miR-200a	TargetScan	TargetScanS	miRanda	microT_v3.0 loose					EIMMo2	NBmiRTar3		6
hsa-miR-25		TargetScanS	miRanda	microT_v3.0 loose					EIMMo2	NBmiRTar3	miRDB	6	Yes
hsa-miR-26b		TargetScanS	miRanda	microT_v3.0 loose			PicTar		EIMMo2		miRDB	6
hsa-miR-374a	TargetScan	TargetScanS	miRanda	microT_v3.0 loose					EIMMo2		miRDB	6
hsa-miR-374b	TargetScan	TargetScanS	miRanda	microT_v3.0 loose					EIMMo2		miRDB	6
hsa-miR-519a	TargetScan	TargetScanS	miRanda	microT_v3.0 loose					EIMMo2		miRDB	6	Yes
hsa-miR-519b-3p	TargetScan	TargetScanS	miRanda	microT_v3.0 loose					EIMMo2		miRDB	6	Yes
hsa-miR-519c-3p	TargetScan	TargetScanS	miRanda	microT_v3.0 loose					EIMMo2		miRDB	6	Yes
hsa-miR-548a-3p	TargetScan	TargetScanS	miRanda	microT_v3.0 loose					EIMMo2		miRDB	6
hsa-miR-103		TargetScanS	miRanda	microT_v3.0 loose					EIMMo2	NBmiRTar3		5
hsa-miR-106b	TargetScan		miRanda	microT_v3.0 loose			PicTar		EIMMo2			5	Yes
hsa-miR-107		TargetScanS	miRanda	microT_v3.0 loose					EIMMo2	NBmiRTar3		5
hsa-miR-1183	TargetScan	TargetScanS	miRanda			PITA1					miRDB	5
hsa-miR-144	TargetScan		miRanda	microT_v3.0 loose					EIMMo2		miRDB	5
hsa-miR-17	TargetScan		miRanda	microT_v3.0 loose					EIMMo2	NBmiRTar3		5
hsa-miR-20a	TargetScan		miRanda	microT_v3.0 loose					EIMMo2	NBmiRTar3		5	Yes
hsa-miR-20b	TargetScan		miRanda	microT_v3.0 loose					EIMMo2	NBmiRTar3		5
hsa-miR-22		TargetScanS	miRanda				PicTar		EIMMo2		miRDB	5	Yes
hsa-miR-23a		TargetScanS	miRanda	microT_v3.0 loose					EIMMo2	NBmiRTar3		5
hsa-miR-23b		TargetScanS	miRanda	microT_v3.0 loose					EIMMo2	NBmiRTar3		5
hsa-miR-26a		TargetScanS	miRanda	microT_v3.0 loose					EIMMo2		miRDB	5	Yes
hsa-miR-32		TargetScanS	miRanda	microT_v3.0 loose					EIMMo2		miRDB	5	Yes
hsa-miR-320d		TargetScanS	miRanda						EIMMo2	NBmiRTar3	miRDB	5
hsa-miR-338-5p	TargetScan	TargetScanS	miRanda	microT_v3.0 loose					EIMMo2			5
hsa-miR-363		TargetScanS	miRanda			PITA1			EIMMo2		miRDB	5
hsa-miR-425	TargetScan	TargetScanS	miRanda							NBmiRTar3	miRDB	5
hsa-miR-513a-3p	TargetScan	TargetScanS	miRanda						EIMMo2		miRDB	5
hsa-miR-519d	TargetScan		miRanda	microT_v3.0 loose					EIMMo2	NBmiRTar3		5
hsa-miR-543	TargetScan		miRanda	microT_v3.0 loose					EIMMo2		miRDB	5	Yes
hsa-miR-548e	TargetScan	TargetScanS	miRanda						EIMMo2		miRDB	5
hsa-miR-548f	TargetScan	TargetScanS	miRanda						EIMMo2		miRDB	5	Yes
hsa-miR-570	TargetScan	TargetScanS	miRanda	microT_v3.0 loose							miRDB	5
hsa-miR-889	TargetScan	TargetScanS	miRanda	microT_v3.0 loose					EIMMo2			5
hsa-miR-92a		TargetScanS	miRanda	microT_v3.0 loose					EIMMo2		miRDB	5	Yes
hsa-miR-92b		TargetScanS	miRanda	microT_v3.0 loose					EIMMo2		miRDB	5
hsa-miR-93	TargetScan		miRanda	microT_v3.0 loose			PicTar		EIMMo2			5
hsa-miR-106a	TargetScan		miRanda	microT_v3.0 loose					EIMMo2			4
hsa-miR-1179	TargetScan	TargetScanS	miRanda						EIMMo2			4
hsa-miR-1259	TargetScan	TargetScanS	miRanda								miRDB	4
hsa-miR-1279	TargetScan	TargetScanS	miRanda								miRDB	4
hsa-miR-1294	TargetScan		miRanda			PITA1				NBmiRTar3		4
hsa-miR-1297		TargetScanS	miRanda						EIMMo2		miRDB	4
hsa-miR-1323	TargetScan	TargetScanS	miRanda						EIMMo2			4
hsa-miR-142-5p	TargetScan		miRanda	microT_v3.0 loose							miRDB	4
hsa-miR-153	TargetScan		miRanda	microT_v3.0 loose					EIMMo2			4
hsa-miR-181a	TargetScan		miRanda	microT_v3.0 loose					EIMMo2			4
hsa-miR-181b	TargetScan		miRanda	microT_v3.0 loose					EIMMo2			4
hsa-miR-181c	TargetScan		miRanda	microT_v3.0 loose					EIMMo2			4
hsa-miR-181d	TargetScan		miRanda	microT_v3.0 loose					EIMMo2			4
hsa-miR-183		TargetScanS	miRanda			PITA1				NBmiRTar3		4
hsa-miR-186	TargetScan	TargetScanS	miRanda						EIMMo2			4
hsa-miR-298		TargetScanS	miRanda			PITA1				NBmiRTar3		4
hsa-miR-320a		TargetScanS	miRanda						EIMMo2		miRDB	4
hsa-miR-320b		TargetScanS	miRanda						EIMMo2		miRDB	4
hsa-miR-320c		TargetScanS	miRanda						EIMMo2		miRDB	4
hsa-miR-340		TargetScanS	miRanda	microT_v3.0 loose					EIMMo2			4	Yes
hsa-miR-367		TargetScanS	miRanda						EIMMo2		miRDB	4
hsa-miR-372		TargetScanS		microT_v3.0 loose					EIMMo2	NBmiRTar3		4	Yes
hsa-miR-486-5p		TargetScanS	miRanda	microT_v3.0 loose							miRDB	4
hsa-miR-494		TargetScanS	miRanda	microT_v3.0 loose							miRDB	4
hsa-miR-495		TargetScanS	miRanda	microT_v3.0 loose					EIMMo2			4	Yes
hsa-miR-498		TargetScanS	miRanda	microT_v3.0 loose						NBmiRTar3		4
hsa-miR-518a-5p	TargetScan		miRanda	microT_v3.0 loose					EIMMo2			4
hsa-miR-520c-3p		TargetScanS	miRanda	microT_v3.0 loose					EIMMo2			4	Yes
hsa-miR-520d-3p		TargetScanS	miRanda	microT_v3.0 loose					EIMMo2			4	Yes
hsa-miR-520e		TargetScanS	miRanda	microT_v3.0 loose					EIMMo2			4
hsa-miR-527	TargetScan		miRanda	microT_v3.0 loose					EIMMo2			4	Yes
hsa-miR-548m	TargetScan	TargetScanS	miRanda								miRDB	4
hsa-miR-561	TargetScan	TargetScanS	miRanda								miRDB	4
hsa-miR-586	TargetScan		miRanda							NBmiRTar3	miRDB	4
hsa-miR-590-3p	TargetScan		miRanda	microT_v3.0 loose							miRDB	4	Yes
hsa-miR-616	TargetScan	TargetScanS	miRanda								miRDB	4
hsa-miR-622	TargetScan	TargetScanS	miRanda								miRDB	4
hsa-miR-10b	TargetScan		miRanda							NBmiRTar3		3
hsa-miR-1227		TargetScanS	miRanda			PITA1						3
hsa-miR-1244		TargetScanS	miRanda						EIMMo2			3
hsa-miR-1265		TargetScanS	miRanda							NBmiRTar3		3
hsa-miR-1270	TargetScan		miRanda							NBmiRTar3		3
hsa-miR-1272		TargetScanS	miRanda								miRDB	3
hsa-miR-127-5p		TargetScanS	miRanda							NBmiRTar3		3
hsa-miR-132		TargetScanS		microT_v3.0 loose					EIMMo2			3
hsa-miR-139-5p	TargetScan		miRanda			PITA1						3	Yes
hsa-miR-193b	TargetScan		miRanda							NBmiRTar3		3	Yes
hsa-miR-200b	TargetScan		miRanda						EIMMo2			3
hsa-miR-200c	TargetScan		miRanda						EIMMo2			3
hsa-miR-205	TargetScan		miRanda	microT_v3.0 loose								3	Yes
hsa-miR-212		TargetScanS		microT_v3.0 loose					EIMMo2			3
hsa-miR-221				microT_v3.0 loose			PicTar		EIMMo2			3
hsa-miR-222				microT_v3.0 loose			PicTar		EIMMo2			3	Yes
hsa-miR-28-5p	TargetScan		miRanda							NBmiRTar3		3	Yes
hsa-miR-296-3p	TargetScan		miRanda							NBmiRTar3		3
hsa-miR-328	TargetScan		miRanda							NBmiRTar3		3	Yes
hsa-miR-337-3p		TargetScanS	miRanda								miRDB	3	Yes
hsa-miR-338-3p		TargetScanS	miRanda								miRDB	3
hsa-miR-409-3p		TargetScanS	miRanda			PITA1						3	Yes
hsa-miR-410		TargetScanS		microT_v3.0 loose					EIMMo2			3
hsa-miR-429	TargetScan		miRanda						EIMMo2			3
hsa-miR-509-3-5p		TargetScanS				PITA1				NBmiRTar3		3
hsa-miR-509-3p	TargetScan	TargetScanS	miRanda									3
hsa-miR-514		TargetScanS	miRanda								miRDB	3	Yes
hsa-miR-520a-3p		TargetScanS		microT_v3.0 loose					EIMMo2			3
hsa-miR-520a-5p	TargetScan	TargetScanS	miRanda									3	Yes
hsa-miR-520b		TargetScanS		microT_v3.0 loose					EIMMo2			3
hsa-miR-520d-5p	TargetScan	TargetScanS	miRanda									3
hsa-miR-524-5p	TargetScan	TargetScanS	miRanda									3	Yes
hsa-miR-525-5p	TargetScan	TargetScanS	miRanda									3
hsa-miR-545	TargetScan		miRanda						EIMMo2			3
hsa-miR-548c-3p	TargetScan	TargetScanS	miRanda									3	Yes
hsa-miR-548d-3p	TargetScan		miRanda								miRDB	3
hsa-miR-548l	TargetScan	TargetScanS	miRanda									3
hsa-miR-548o	TargetScan	TargetScanS	miRanda									3
hsa-miR-554	TargetScan		miRanda			PITA1						3
hsa-miR-568	TargetScan		miRanda	microT_v3.0 loose								3
hsa-miR-569	TargetScan		miRanda						EIMMo2			3
hsa-miR-577	TargetScan		miRanda						EIMMo2			3
hsa-miR-579		TargetScanS	miRanda						EIMMo2			3
hsa-miR-582-3p		TargetScanS	miRanda								miRDB	3	Yes
hsa-miR-607	TargetScan		miRanda						EIMMo2			3
hsa-miR-624	TargetScan		miRanda							NBmiRTar3		3
hsa-miR-628-3p	TargetScan	TargetScanS	miRanda									3	Yes
hsa-miR-631		TargetScanS	miRanda			PITA1						3
hsa-miR-642	TargetScan	TargetScanS	miRanda									3
hsa-miR-650			miRanda			PITA1				NBmiRTar3		3
hsa-miR-875-3p		TargetScanS	miRanda							NBmiRTar3		3
hsa-miR-939	TargetScan		miRanda			PITA1						3
hsa-miR-944	TargetScan	TargetScanS	miRanda									3
hsa-let-7g						PITA1				NBmiRTar3		2
hsa-miR-105		TargetScanS								NBmiRTar3		2	Yes
hsa-miR-10a	TargetScan		miRanda									2	Yes
hsa-miR-1238	TargetScan		miRanda									2
hsa-miR-1252			miRanda							NBmiRTar3		2
hsa-miR-1255a	TargetScan		miRanda									2
hsa-miR-1255b	TargetScan		miRanda									2
hsa-miR-1256			miRanda						EIMMo2			2
hsa-miR-1283	TargetScan		miRanda									2
hsa-miR-1285		TargetScanS	miRanda									2
hsa-miR-1287	TargetScan		miRanda									2	Yes
hsa-miR-1298		TargetScanS	miRanda									2
hsa-miR-1299		TargetScanS	miRanda									2
hsa-miR-1300		TargetScanS	miRanda									2
hsa-miR-1305		TargetScanS	miRanda									2	Yes
hsa-miR-1322		TargetScanS	miRanda									2
hsa-miR-136	TargetScan		miRanda									2
hsa-miR-140-3p	TargetScan		miRanda									2	Yes
hsa-miR-143			miRanda							NBmiRTar3		2	Yes
hsa-miR-1827		TargetScanS								NBmiRTar3		2	Yes
hsa-miR-188-5p		TargetScanS	miRanda									2
hsa-miR-1909						PITA1				NBmiRTar3		2	Yes
hsa-miR-1914						PITA1				NBmiRTar3		2
hsa-miR-193a-3p	TargetScan		miRanda									2
hsa-miR-194		TargetScanS	miRanda									2	Yes
hsa-miR-214	TargetScan		miRanda									2	Yes
hsa-miR-216a	TargetScan		miRanda									2
hsa-miR-219-2-3p	TargetScan		miRanda									2
hsa-miR-30a			miRanda							NBmiRTar3		2
hsa-miR-30d			miRanda							NBmiRTar3		2
hsa-miR-3173						PITA1				NBmiRTar3		2
hsa-miR-325		TargetScanS	miRanda									2
hsa-miR-337-5p	TargetScan		miRanda									2
hsa-miR-365		TargetScanS							EIMMo2			2	Yes
hsa-miR-371-5p		TargetScanS								NBmiRTar3		2
hsa-miR-373		TargetScanS								NBmiRTar3		2
hsa-miR-380			miRanda							NBmiRTar3		2
hsa-miR-382		TargetScanS	miRanda									2
hsa-miR-424			miRanda							NBmiRTar3		2
hsa-miR-485-5p	TargetScan		miRanda									2
hsa-miR-493		TargetScanS								NBmiRTar3		2
hsa-miR-500		TargetScanS								NBmiRTar3		2
hsa-miR-505		TargetScanS	miRanda									2
hsa-miR-509-5p		TargetScanS								NBmiRTar3		2
hsa-miR-511	TargetScan		miRanda									2	Yes
hsa-miR-516b		TargetScanS	miRanda									2
hsa-miR-518d-5p		TargetScanS	miRanda									2
hsa-miR-518f			miRanda							NBmiRTar3		2
hsa-miR-520c-5p		TargetScanS	miRanda									2
hsa-miR-526a		TargetScanS	miRanda									2
hsa-miR-532-5p	TargetScan		miRanda									2	Yes
hsa-miR-542-3p	TargetScan		miRanda									2
hsa-miR-548a-5p		TargetScanS	miRanda									2
hsa-miR-548b-5p		TargetScanS	miRanda									2
hsa-miR-548c-5p		TargetScanS	miRanda									2
hsa-miR-548d-5p		TargetScanS	miRanda									2
hsa-miR-548g			miRanda						EIMMo2			2
hsa-miR-548h		TargetScanS	miRanda									2
hsa-miR-548i		TargetScanS	miRanda									2
hsa-miR-548j		TargetScanS	miRanda									2
hsa-miR-548n		TargetScanS	miRanda									2	Yes
hsa-miR-548p		TargetScanS	miRanda									2
hsa-miR-559		TargetScanS	miRanda									2
hsa-miR-574-5p			miRanda							NBmiRTar3		2
hsa-miR-578	TargetScan		miRanda									2	Yes
hsa-miR-582-5p	TargetScan		miRanda									2
hsa-miR-584	TargetScan		miRanda									2
hsa-miR-608			miRanda			PITA1						2
hsa-miR-612		TargetScanS	miRanda									2
hsa-miR-618	TargetScan		miRanda									2
hsa-miR-620	TargetScan		miRanda									2
hsa-miR-628-5p			miRanda							NBmiRTar3		2
hsa-miR-630		TargetScanS	miRanda									2	Yes
hsa-miR-641			miRanda						EIMMo2			2
hsa-miR-648						PITA1				NBmiRTar3		2	Yes
hsa-miR-649		TargetScanS	miRanda									2
hsa-miR-653		TargetScanS	miRanda									2
hsa-miR-664	TargetScan		miRanda									2
hsa-miR-708	TargetScan		miRanda									2
hsa-miR-758			miRanda			PITA1						2
hsa-miR-768-3p	TargetScan		miRanda									2
hsa-miR-873		TargetScanS								NBmiRTar3		2	Yes
hsa-miR-891b		TargetScanS								NBmiRTar3		2	Yes
hsa-miR-933			miRanda							NBmiRTar3		2	Yes
hsa-miR-936			miRanda							NBmiRTar3		2
hsa-let-7a										NBmiRTar3		1
hsa-let-7b										NBmiRTar3		1
hsa-let-7c										NBmiRTar3		1
hsa-let-7d										NBmiRTar3		1	Yes
hsa-let-7e										NBmiRTar3		1
hsa-let-7f										NBmiRTar3		1	Yes
hsa-let-7i										NBmiRTar3		1
hsa-miR-1										NBmiRTar3		1	Yes
hsa-miR-103-as										NBmiRTar3		1
hsa-miR-1184										NBmiRTar3		1
hsa-miR-1197		TargetScanS										1
hsa-miR-1202						PITA1						1
hsa-miR-1205										NBmiRTar3		1
hsa-miR-1207-3p										NBmiRTar3		1
hsa-miR-1207-5p		TargetScanS										1	Yes
hsa-miR-1224-5p										NBmiRTar3		1
hsa-miR-1225-3p										NBmiRTar3		1	Yes
hsa-miR-1226										NBmiRTar3		1	Yes
hsa-miR-1233										NBmiRTar3		1	Yes
hsa-miR-1234										NBmiRTar3		1
hsa-miR-124										NBmiRTar3		1
hsa-miR-1247										NBmiRTar3		1
hsa-miR-1248			miRanda									1
hsa-miR-1253			miRanda									1
hsa-miR-1263										NBmiRTar3		1
hsa-miR-1267		TargetScanS										1
hsa-miR-1271										NBmiRTar3		1	Yes
hsa-miR-1276										NBmiRTar3		1
hsa-miR-1286										NBmiRTar3		1
hsa-miR-1291		TargetScanS										1
hsa-miR-129-3p									EIMMo2			1	Yes
hsa-miR-129-5p		TargetScanS										1	Yes
hsa-miR-1296										NBmiRTar3		1
hsa-miR-1301										NBmiRTar3		1
hsa-miR-1302			miRanda									1
hsa-miR-1308										NBmiRTar3		1
hsa-miR-1321										NBmiRTar3		1	Yes
hsa-miR-1324		TargetScanS										1
hsa-miR-135a			miRanda									1
hsa-miR-147		TargetScanS										1	Yes
hsa-miR-1470						PITA1						1
hsa-miR-149_star						PITA1						1
hsa-miR-151-3p			miRanda									1
hsa-miR-155										NBmiRTar3		1
hsa-miR-15a										NBmiRTar3		1
hsa-miR-15b			miRanda									1
hsa-miR-16			miRanda									1
hsa-miR-17_star						PITA1						1
hsa-miR-187_star						PITA1						1	Yes
hsa-miR-188							PicTar					1
hsa-miR-18a										NBmiRTar3		1	Yes
hsa-miR-18b										NBmiRTar3		1
hsa-miR-1910										NBmiRTar3		1
hsa-miR-1911						PITA1						1
hsa-miR-1915										NBmiRTar3		1
hsa-miR-193							PicTar					1
hsa-miR-193b_star						PITA1						1
hsa-miR-195			miRanda									1
hsa-miR-196a										NBmiRTar3		1
hsa-miR-196b										NBmiRTar3		1
hsa-miR-20							PicTar					1	Yes
hsa-miR-202										NBmiRTar3		1
hsa-miR-203										NBmiRTar3		1
hsa-miR-2115						PITA1						1
hsa-miR-2116										NBmiRTar3		1
hsa-miR-216							PicTar					1
hsa-miR-217		TargetScanS										1
hsa-miR-218-1										NBmiRTar3		1
hsa-miR-220c			miRanda									1
hsa-miR-223			miRanda									1
hsa-miR-224		TargetScanS										1
hsa-miR-27a										NBmiRTar3		1	Yes
hsa-miR-27b										NBmiRTar3		1
hsa-miR-297			miRanda									1	Yes
hsa-miR-302a		TargetScanS										1
hsa-miR-302b		TargetScanS										1
hsa-miR-302c		TargetScanS										1
hsa-miR-302d		TargetScanS										1
hsa-miR-302e		TargetScanS										1
hsa-miR-30c-1										NBmiRTar3		1
hsa-miR-30c-2										NBmiRTar3		1
hsa-miR-30e			miRanda									1
hsa-miR-3123										NBmiRTar3		1
hsa-miR-3126-5p										NBmiRTar3		1
hsa-miR-3127										NBmiRTar3		1
hsa-miR-3130-3p										NBmiRTar3		1
hsa-miR-3138										NBmiRTar3		1
hsa-miR-3139										NBmiRTar3		1
hsa-miR-3142										NBmiRTar3		1
hsa-miR-3147										NBmiRTar3		1
hsa-miR-3148										NBmiRTar3		1
hsa-miR-3151										NBmiRTar3		1
hsa-miR-3153										NBmiRTar3		1
hsa-miR-3154										NBmiRTar3		1
hsa-miR-3155										NBmiRTar3		1
hsa-miR-3161										NBmiRTar3		1
hsa-miR-3165										NBmiRTar3		1
hsa-miR-3166						PITA1						1
hsa-miR-3171										NBmiRTar3		1
hsa-miR-3175										NBmiRTar3		1
hsa-miR-3179										NBmiRTar3		1
hsa-miR-3181										NBmiRTar3		1
hsa-miR-3184										NBmiRTar3		1
hsa-miR-3188										NBmiRTar3		1
hsa-miR-3190-3p										NBmiRTar3		1
hsa-miR-3190-5p						PITA1						1
hsa-miR-3191										NBmiRTar3		1
hsa-miR-3192										NBmiRTar3		1
hsa-miR-3195										NBmiRTar3		1
hsa-miR-3197										NBmiRTar3		1
hsa-miR-323-3p									EIMMo2			1
hsa-miR-323-5p										NBmiRTar3		1	Yes
hsa-miR-329		TargetScanS										1	Yes
hsa-miR-331-5p		TargetScanS										1
hsa-miR-335		TargetScanS										1
hsa-miR-342-5p										NBmiRTar3		1	Yes
hsa-miR-345										NBmiRTar3		1
hsa-miR-34c-5p			miRanda									1
hsa-miR-362-3p		TargetScanS										1
hsa-miR-363_star						PITA1						1
hsa-miR-369-3p		TargetScanS										1
hsa-miR-377										NBmiRTar3		1
hsa-miR-379										NBmiRTar3		1
hsa-miR-412		TargetScanS										1	Yes
hsa-miR-421		TargetScanS										1
hsa-miR-4253										NBmiRTar3		1
hsa-miR-4257										NBmiRTar3		1
hsa-miR-4267						PITA1						1
hsa-miR-4269										NBmiRTar3		1
hsa-miR-4270										NBmiRTar3		1
hsa-miR-4271										NBmiRTar3		1
hsa-miR-4276										NBmiRTar3		1
hsa-miR-4281										NBmiRTar3		1
hsa-miR-4290										NBmiRTar3		1
hsa-miR-4294										NBmiRTar3		1
hsa-miR-4295										NBmiRTar3		1
hsa-miR-4298										NBmiRTar3		1
hsa-miR-4302										NBmiRTar3		1
hsa-miR-4308										NBmiRTar3		1
hsa-miR-4313										NBmiRTar3		1
hsa-miR-4316										NBmiRTar3		1
hsa-miR-432										NBmiRTar3		1
hsa-miR-4323										NBmiRTar3		1
hsa-miR-4326										NBmiRTar3		1
hsa-miR-448			miRanda									1	Yes
hsa-miR-449b										NBmiRTar3		1
hsa-miR-450b-3p		TargetScanS										1
hsa-miR-452			miRanda									1
hsa-miR-484		TargetScanS										1
hsa-miR-486-3p										NBmiRTar3		1
hsa-miR-488		TargetScanS										1
hsa-miR-490-3p		TargetScanS										1
hsa-miR-491-5p										NBmiRTar3		1
hsa-miR-499-3p										NBmiRTar3		1
hsa-miR-506										NBmiRTar3		1	Yes
hsa-miR-512-3p			miRanda									1
hsa-miR-513-3p				microT_v3.0 loose								1
hsa-miR-513c		TargetScanS										1
hsa-miR-517b										NBmiRTar3		1
hsa-miR-518a-3p										NBmiRTar3		1
hsa-miR-518b			miRanda									1
hsa-miR-518c			miRanda									1
hsa-miR-518d-3p			miRanda									1
hsa-miR-518e										NBmiRTar3		1
hsa-miR-519b-5p		TargetScanS										1
hsa-miR-519c-5p		TargetScanS										1
hsa-miR-520g			miRanda									1
hsa-miR-522									EIMMo2			1	Yes
hsa-miR-524-3p										NBmiRTar3		1
hsa-miR-525-3p										NBmiRTar3		1
hsa-miR-526b										NBmiRTar3		1
hsa-miR-539		TargetScanS										1
hsa-miR-548b-3p			miRanda									1
hsa-miR-548k		TargetScanS										1
hsa-miR-550			miRanda									1
hsa-miR-556-5p		TargetScanS										1
hsa-miR-558			miRanda									1
hsa-miR-573										NBmiRTar3		1	Yes
hsa-miR-576-3p			miRanda									1
hsa-miR-576-5p			miRanda									1
hsa-miR-580		TargetScanS										1
hsa-miR-583			miRanda									1
hsa-miR-585			miRanda									1
hsa-miR-587		TargetScanS										1
hsa-miR-592			miRanda									1	Yes
hsa-miR-593		TargetScanS										1
hsa-miR-595		TargetScanS										1
hsa-miR-599		TargetScanS										1
hsa-miR-602										NBmiRTar3		1
hsa-miR-603		TargetScanS										1
hsa-miR-605		TargetScanS										1
hsa-miR-606			miRanda									1
hsa-miR-611										NBmiRTar3		1
hsa-miR-613										NBmiRTar3		1
hsa-miR-621										NBmiRTar3		1
hsa-miR-625_star						PITA1						1
hsa-miR-627			miRanda									1
hsa-miR-629			miRanda									1
hsa-miR-633			miRanda									1
hsa-miR-646										NBmiRTar3		1
hsa-miR-651			miRanda									1
hsa-miR-655			miRanda									1
hsa-miR-657										NBmiRTar3		1	Yes
hsa-miR-671-5p						PITA1						1
hsa-miR-7			miRanda									1
hsa-miR-718						PITA1						1
hsa-miR-744						PITA1						1
hsa-miR-762						PITA1						1
hsa-miR-764										NBmiRTar3		1
hsa-miR-765										NBmiRTar3		1
hsa-miR-767-5p			miRanda									1
hsa-miR-769-3p		TargetScanS										1
hsa-miR-769-5p			miRanda									1
hsa-miR-802			miRanda									1
hsa-miR-874						PITA1						1	Yes
hsa-miR-877						PITA1						1
hsa-miR-888			miRanda									1
hsa-miR-892b										NBmiRTar3		1
hsa-miR-921			miRanda									1
hsa-miR-922			miRanda									1
hsa-miR-92a-2										NBmiRTar3		1
hsa-miR-92b_star						PITA1						1
hsa-miR-940										NBmiRTar3		1
hsa-miR-943		TargetScanS										1
hsa-miR-96										NBmiRTar3		1

## Sheet: TP53
miRNA	Predicted by witch software											Co-predicted times	Whether tested
hsa-let-7e		TargetScanS		microT_v3.0 loose		PITA1			EIMMo	NBmiRTar3		5	Yes
hsa-miR-608	TargetScan	TargetScanS	miRanda			PITA1				NBmiRTar3		5	Yes
hsa-let-7a		TargetScanS		microT_v3.0 loose					EIMMo	NBmiRTar3		4
hsa-let-7b		TargetScanS		microT_v3.0 loose					EIMMo	NBmiRTar3		4	Yes
hsa-let-7c		TargetScanS		microT_v3.0 loose					EIMMo	NBmiRTar3		4	Yes
hsa-let-7d		TargetScanS		microT_v3.0 loose					EIMMo	NBmiRTar3		4	Yes
hsa-let-7f		TargetScanS		microT_v3.0 loose					EIMMo	NBmiRTar3		4
hsa-let-7g		TargetScanS		microT_v3.0 loose					EIMMo	NBmiRTar3		4	Yes
hsa-let-7i		TargetScanS		microT_v3.0 loose					EIMMo	NBmiRTar3		4	Yes
hsa-miR-491-5p	TargetScan		miRanda			PITA1				NBmiRTar3		4	Yes
hsa-miR-612	TargetScan			microT_v3.0 loose		PITA1					miRDB	4	Yes
hsa-miR-98		TargetScanS		microT_v3.0 loose					EIMMo	NBmiRTar3		4	Yes
hsa-miR-1285	TargetScan					PITA1					miRDB	3	Yes
hsa-miR-27a	TargetScan	TargetScanS									miRDB	3	Yes
hsa-miR-27b	TargetScan	TargetScanS									miRDB	3	Yes
hsa-miR-650	TargetScan					PITA1				NBmiRTar3		3
hsa-miR-876-3p	TargetScan									NBmiRTar3	miRDB	3	Yes
hsa-miR-940	TargetScan					PITA1				NBmiRTar3		3	Yes
hsa-miR-105	TargetScan									NBmiRTar3		2
hsa-miR-1183	TargetScan					PITA1						2
hsa-miR-1203		TargetScanS								NBmiRTar3		2	Yes
hsa-miR-1207-5p		TargetScanS				PITA1						2	Yes
hsa-miR-1225-3p	TargetScan	TargetScanS										2	Yes
hsa-miR-1233		TargetScanS								NBmiRTar3		2
hsa-miR-125a-3p						PITA1				NBmiRTar3		2
hsa-miR-128		TargetScanS								NBmiRTar3		2
hsa-miR-1294		TargetScanS								NBmiRTar3		2	Yes
hsa-miR-143	TargetScan									NBmiRTar3		2	Yes
hsa-miR-150		TargetScanS				PITA1						2	Yes
hsa-miR-1827		TargetScanS								NBmiRTar3		2
hsa-miR-185	TargetScan		miRanda									2	Yes
hsa-miR-202		TargetScanS								NBmiRTar3		2	Yes
hsa-miR-219-5p		TargetScanS								NBmiRTar3		2
hsa-miR-22	TargetScan					PITA1						2
hsa-miR-300		TargetScanS									miRDB	2	Yes
hsa-miR-30a		TargetScanS								NBmiRTar3		2	Yes
hsa-miR-30b		TargetScanS								NBmiRTar3		2
hsa-miR-30c		TargetScanS								NBmiRTar3		2
hsa-miR-30d		TargetScanS								NBmiRTar3		2	Yes
hsa-miR-30e		TargetScanS								NBmiRTar3		2	Yes
hsa-miR-3126-5p						PITA1				NBmiRTar3		2
hsa-miR-3147						PITA1				NBmiRTar3		2
hsa-miR-3154						PITA1				NBmiRTar3		2
hsa-miR-3180-3p						PITA1				NBmiRTar3		2
hsa-miR-3196						PITA1				NBmiRTar3		2
hsa-miR-3198						PITA1				NBmiRTar3		2
hsa-miR-3202						PITA1				NBmiRTar3		2
hsa-miR-323b-5p						PITA1				NBmiRTar3		2
hsa-miR-363		TargetScanS								NBmiRTar3		2
hsa-miR-367		TargetScanS								NBmiRTar3		2	Yes
hsa-miR-381		TargetScanS									miRDB	2	Yes
hsa-miR-453	TargetScan		miRanda									2
hsa-miR-485-5p	TargetScan		miRanda									2	Yes
hsa-miR-504		TargetScanS									miRDB	2	Yes
hsa-miR-541						PITA1				NBmiRTar3		2	Yes
hsa-miR-545	TargetScan					PITA1						2	Yes
hsa-miR-549		TargetScanS				PITA1						2
hsa-miR-561	TargetScan										miRDB	2
hsa-miR-573	TargetScan	TargetScanS										2	Yes
hsa-miR-576-3p	TargetScan									NBmiRTar3		2
hsa-miR-638						PITA1				NBmiRTar3		2	Yes
hsa-miR-642	TargetScan					PITA1						2	Yes
hsa-miR-647		TargetScanS								NBmiRTar3		2
hsa-miR-654-5p						PITA1				NBmiRTar3		2	Yes
hsa-miR-665	TargetScan									NBmiRTar3		2	Yes
hsa-miR-765			miRanda			PITA1						2	Yes
hsa-miR-885-3p		TargetScanS				PITA1						2	Yes
hsa-miR-922	TargetScan					PITA1						2	Yes
hsa-miR-106a										NBmiRTar3		1
hsa-miR-10a										NBmiRTar3		1
hsa-miR-10b										NBmiRTar3		1	Yes
hsa-miR-1184										NBmiRTar3		1
hsa-miR-1202	TargetScan											1
hsa-miR-1207-3p	TargetScan											1
hsa-miR-1224-3p										NBmiRTar3		1
hsa-miR-1225-5p										NBmiRTar3		1
hsa-miR-1228	TargetScan											1
hsa-miR-1229						PITA1						1
hsa-miR-1250										NBmiRTar3		1	Yes
hsa-miR-1251						PITA1						1
hsa-miR-125a-5p	TargetScan											1
hsa-miR-125b	TargetScan											1
hsa-miR-1262						PITA1						1
hsa-miR-1263										NBmiRTar3		1
hsa-miR-1264	TargetScan											1
hsa-miR-1265										NBmiRTar3		1
hsa-miR-1266										NBmiRTar3		1
hsa-miR-1268						PITA1						1
hsa-miR-1273						PITA1						1
hsa-miR-1273c						PITA1						1
hsa-miR-1273d						PITA1						1
hsa-miR-1274a		TargetScanS										1
hsa-miR-1274b										NBmiRTar3		1
hsa-miR-1275						PITA1						1
hsa-miR-1280	TargetScan											1
hsa-miR-1283		TargetScanS										1
hsa-miR-1286	TargetScan											1	Yes
hsa-miR-1288	TargetScan											1
hsa-miR-1289										NBmiRTar3		1
hsa-miR-1300			miRanda									1
hsa-miR-1303	TargetScan											1
hsa-miR-1305											miRDB	1	Yes
hsa-miR-1306										NBmiRTar3		1
hsa-miR-130a										NBmiRTar3		1
hsa-miR-130b										NBmiRTar3		1
hsa-miR-1321										NBmiRTar3		1
hsa-miR-1324		TargetScanS										1
hsa-miR-135a_star						PITA1						1
hsa-miR-138										NBmiRTar3		1
hsa-miR-141	TargetScan											1
hsa-miR-1469										NBmiRTar3		1	Yes
hsa-miR-146b-3p										NBmiRTar3		1
hsa-miR-148a	TargetScan											1
hsa-miR-148b	TargetScan											1
hsa-miR-149_star						PITA1						1
hsa-miR-152	TargetScan											1	Yes
hsa-miR-17										NBmiRTar3		1
hsa-miR-181a-2_star						PITA1						1
hsa-miR-182										NBmiRTar3		1
hsa-miR-1825	TargetScan											1
hsa-miR-184						PITA1						1
hsa-miR-1908						PITA1						1
hsa-miR-1909										NBmiRTar3		1
hsa-miR-1911										NBmiRTar3		1
hsa-miR-1914										NBmiRTar3		1
hsa-miR-196a										NBmiRTar3		1
hsa-miR-197		TargetScanS										1
hsa-miR-1972						PITA1						1
hsa-miR-1973										NBmiRTar3		1
hsa-miR-1979						PITA1						1
hsa-miR-19a	TargetScan											1
hsa-miR-19b	TargetScan											1	Yes
hsa-miR-200a	TargetScan											1
hsa-miR-21										NBmiRTar3		1	Yes
hsa-miR-2110						PITA1						1
hsa-miR-214										NBmiRTar3		1
hsa-miR-218	TargetScan											1
hsa-miR-220b										NBmiRTar3		1	Yes
hsa-miR-223		TargetScanS										1
hsa-miR-2278										NBmiRTar3		1
hsa-miR-24		TargetScanS										1
hsa-miR-25		TargetScanS										1
hsa-miR-25_star						PITA1						1	Yes
hsa-miR-296-3p						PITA1						1
hsa-miR-296-5p		TargetScanS										1
hsa-miR-298		TargetScanS										1
hsa-miR-301a										NBmiRTar3		1
hsa-miR-30c-1_star						PITA1						1
hsa-miR-31										NBmiRTar3		1
hsa-miR-3116										NBmiRTar3		1
hsa-miR-3132						PITA1						1
hsa-miR-3137										NBmiRTar3		1
hsa-miR-3139										NBmiRTar3		1
hsa-miR-3141						PITA1						1
hsa-miR-3144-5p										NBmiRTar3		1
hsa-miR-3150						PITA1						1
hsa-miR-3151										NBmiRTar3		1
hsa-miR-3155										NBmiRTar3		1
hsa-miR-3165										NBmiRTar3		1
hsa-miR-3173										NBmiRTar3		1
hsa-miR-3175						PITA1						1
hsa-miR-3183						PITA1						1
hsa-miR-3187										NBmiRTar3		1
hsa-miR-3188						PITA1						1
hsa-miR-3190-5p										NBmiRTar3		1
hsa-miR-3192						PITA1						1
hsa-miR-32		TargetScanS										1	Yes
hsa-miR-320a						PITA1						1
hsa-miR-320c						PITA1						1
hsa-miR-323-3p		TargetScanS										1
hsa-miR-323-5p										NBmiRTar3		1	Yes
hsa-miR-326	TargetScan											1
hsa-miR-330-3p	TargetScan											1
hsa-miR-330-5p	TargetScan											1	Yes
hsa-miR-331-5p		TargetScanS										1
hsa-miR-338-3p	TargetScan											1
hsa-miR-340										NBmiRTar3		1
hsa-miR-342-5p		TargetScanS										1	Yes
hsa-miR-34c-5p										NBmiRTar3		1
hsa-miR-371-5p		TargetScanS										1	Yes
hsa-miR-373_star						PITA1						1
hsa-miR-377_star						PITA1						1
hsa-miR-380	TargetScan											1
hsa-miR-409-5p										NBmiRTar3		1	Yes
hsa-miR-412						PITA1						1
hsa-miR-421		TargetScanS										1	Yes
hsa-miR-423-3p						PITA1						1
hsa-miR-4257						PITA1						1
hsa-miR-4259										NBmiRTar3		1
hsa-miR-4261						PITA1						1
hsa-miR-4266										NBmiRTar3		1
hsa-miR-4267										NBmiRTar3		1
hsa-miR-4270						PITA1						1
hsa-miR-4271						PITA1						1
hsa-miR-4283										NBmiRTar3		1
hsa-miR-4296										NBmiRTar3		1
hsa-miR-4298										NBmiRTar3		1
hsa-miR-4302						PITA1						1
hsa-miR-4305										NBmiRTar3		1
hsa-miR-4316										NBmiRTar3		1
hsa-miR-449a										NBmiRTar3		1
hsa-miR-449b										NBmiRTar3		1
hsa-miR-450b-3p										NBmiRTar3		1
hsa-miR-454										NBmiRTar3		1	Yes
hsa-miR-483-5p						PITA1						1
hsa-miR-486-3p										NBmiRTar3		1
hsa-miR-486-5p						PITA1						1
hsa-miR-498		TargetScanS										1
hsa-miR-506										NBmiRTar3		1
hsa-miR-508-3p		TargetScanS										1	Yes
hsa-miR-508-5p	TargetScan											1
hsa-miR-513a-5p		TargetScanS										1
hsa-miR-514										NBmiRTar3		1
hsa-miR-514b-3p										NBmiRTar3		1
hsa-miR-518d-5p		TargetScanS										1
hsa-miR-519b-5p		TargetScanS										1
hsa-miR-519c-5p		TargetScanS										1	Yes
hsa-miR-520c-5p		TargetScanS										1
hsa-miR-520d-5p										NBmiRTar3		1
hsa-miR-525-3p										NBmiRTar3		1
hsa-miR-526a		TargetScanS										1
hsa-miR-532-3p		TargetScanS										1
hsa-miR-544b										NBmiRTar3		1
hsa-miR-548c-3p		TargetScanS										1
hsa-miR-548d-3p		TargetScanS										1
hsa-miR-548s										NBmiRTar3		1
hsa-miR-550_star						PITA1						1	Yes
hsa-miR-552	TargetScan											1
hsa-miR-553										NBmiRTar3		1
hsa-miR-555						PITA1						1
hsa-miR-564										NBmiRTar3		1
hsa-miR-566										NBmiRTar3		1	Yes
hsa-miR-581										NBmiRTar3		1
hsa-miR-600		TargetScanS										1
hsa-miR-602						PITA1						1
hsa-miR-616						PITA1						1
hsa-miR-620			miRanda									1
hsa-miR-622										NBmiRTar3		1
hsa-miR-627										NBmiRTar3		1
hsa-miR-634						PITA1						1
hsa-miR-636		TargetScanS										1
hsa-miR-644										NBmiRTar3		1
hsa-miR-649	TargetScan											1
hsa-miR-652										NBmiRTar3		1	Yes
hsa-miR-658						PITA1						1
hsa-miR-661	TargetScan											1
hsa-miR-663						PITA1						1
hsa-miR-663b										NBmiRTar3		1
hsa-miR-671-5p										NBmiRTar3		1	Yes
hsa-miR-675										NBmiRTar3		1
hsa-miR-744						PITA1						1
hsa-miR-761										NBmiRTar3		1
hsa-miR-762						PITA1						1
hsa-miR-764						PITA1						1
hsa-miR-766	TargetScan											1
hsa-miR-768-3p		TargetScanS										1
hsa-miR-769-5p		TargetScanS										1
hsa-miR-886-5p										NBmiRTar3		1
hsa-miR-921						PITA1						1
hsa-miR-92a		TargetScanS										1
hsa-miR-92a-2_star						PITA1						1	Yes
hsa-miR-92b		TargetScanS										1
hsa-miR-92b_star						PITA1						1
hsa-miR-939						PITA1						1

## Sheet: TRF2
miRNA	Predicted by witch software											Co-predicted times	Whether tested
hsa-miR-101	TargetScan		miRanda				PicTar		EIMMo2			4	Yes
hsa-miR-186	TargetScan	TargetScanS	miRanda						EIMMo2			4	Yes
hsa-miR-662	TargetScan		miRanda			PITA1				NBmiRTar3		4
hsa-miR-760		TargetScanS	miRanda							NBmiRTar3	miRDB	4	Yes
hsa-miR-892b	TargetScan		miRanda							NBmiRTar3	miRDB	4	Yes
hsa-miR-105	TargetScan		miRanda						EIMMo2			3	Yes
hsa-miR-1290	TargetScan		miRanda								miRDB	3	Yes
hsa-miR-129-5p		TargetScanS	miRanda								miRDB	3	Yes
hsa-miR-1308	TargetScan		miRanda							NBmiRTar3		3	Yes
hsa-miR-130a	TargetScan		miRanda							NBmiRTar3		3	Yes
hsa-miR-130b	TargetScan		miRanda							NBmiRTar3		3	Yes
hsa-miR-148a	TargetScan		miRanda								miRDB	3	Yes
hsa-miR-148b	TargetScan		miRanda								miRDB	3	Yes
hsa-miR-149			miRanda			PITA1				NBmiRTar3		3	Yes
hsa-miR-152	TargetScan		miRanda								miRDB	3	Yes
hsa-miR-1825		TargetScanS	miRanda							NBmiRTar3		3	Yes
hsa-miR-1827	TargetScan		miRanda							NBmiRTar3		3	Yes
hsa-miR-185	TargetScan		miRanda							NBmiRTar3		3	Yes
hsa-miR-214			miRanda			PITA1				NBmiRTar3		3	Yes
hsa-miR-296-3p		TargetScanS	miRanda			PITA1						3	Yes
hsa-miR-301a	TargetScan		miRanda							NBmiRTar3		3	Yes
hsa-miR-301b	TargetScan		miRanda							NBmiRTar3		3
hsa-miR-31			miRanda			PITA1				NBmiRTar3		3	Yes
hsa-miR-369-3p	TargetScan		miRanda						EIMMo2			3	Yes
hsa-miR-454	TargetScan		miRanda							NBmiRTar3		3	Yes
hsa-miR-486-3p	TargetScan					PITA1				NBmiRTar3		3	Yes
hsa-miR-490-3p	TargetScan	TargetScanS	miRanda									3	Yes
hsa-miR-513b	TargetScan	TargetScanS	miRanda									3	Yes
hsa-miR-550		TargetScanS	miRanda							NBmiRTar3		3	Yes
hsa-miR-583	TargetScan	TargetScanS	miRanda									3	Yes
hsa-miR-613	TargetScan		miRanda							NBmiRTar3		3	Yes
hsa-miR-650			miRanda			PITA1				NBmiRTar3		3
hsa-miR-663		TargetScanS				PITA1				NBmiRTar3		3
hsa-miR-769-3p			miRanda			PITA1				NBmiRTar3		3	Yes
hsa-miR-940	TargetScan		miRanda							NBmiRTar3		3	Yes
hsa-miR-1	TargetScan		miRanda									2	Yes
hsa-miR-1207-5p	TargetScan					PITA1						2	Yes
hsa-miR-1231			miRanda			PITA1						2	Yes
hsa-miR-1257		TargetScanS								NBmiRTar3		2	Yes
hsa-miR-1262	TargetScan	TargetScanS										2	Yes
hsa-miR-1268	TargetScan					PITA1						2
hsa-miR-1276	TargetScan	TargetScanS										2	Yes
hsa-miR-1300	TargetScan		miRanda									2
hsa-miR-1324	TargetScan		miRanda									2
hsa-miR-1908						PITA1				NBmiRTar3		2	Yes
hsa-miR-1909						PITA1					miRDB	2	Yes
hsa-miR-200b		TargetScanS							EIMMo2			2	Yes
hsa-miR-200c		TargetScanS							EIMMo2			2
hsa-miR-206	TargetScan		miRanda									2	Yes
hsa-miR-23a	TargetScan		miRanda									2	Yes
hsa-miR-23b	TargetScan		miRanda									2	Yes
hsa-miR-24		TargetScanS								NBmiRTar3		2	Yes
hsa-miR-3141						PITA1				NBmiRTar3		2
hsa-miR-3154						PITA1				NBmiRTar3		2
hsa-miR-3162						PITA1				NBmiRTar3		2
hsa-miR-3173						PITA1				NBmiRTar3		2
hsa-miR-3192						PITA1				NBmiRTar3		2
hsa-miR-3202						PITA1				NBmiRTar3		2
hsa-miR-338-3p		TargetScanS	miRanda									2
hsa-miR-384		TargetScanS	miRanda									2	Yes
hsa-miR-409-3p	TargetScan		miRanda									2	Yes
hsa-miR-412	TargetScan		miRanda									2	Yes
hsa-miR-423-5p			miRanda							NBmiRTar3		2
hsa-miR-4270						PITA1				NBmiRTar3		2
hsa-miR-4271						PITA1				NBmiRTar3		2
hsa-miR-429		TargetScanS							EIMMo2			2	Yes
hsa-miR-490-5p		TargetScanS								NBmiRTar3		2
hsa-miR-508-5p	TargetScan	TargetScanS										2	Yes
hsa-miR-515-5p	TargetScan		miRanda									2
hsa-miR-532-3p			miRanda			PITA1						2	Yes
hsa-miR-545	TargetScan		miRanda									2	Yes
hsa-miR-570	TargetScan		miRanda									2	Yes
hsa-miR-573	TargetScan		miRanda									2	Yes
hsa-miR-601	TargetScan		miRanda									2
hsa-miR-603	TargetScan		miRanda									2	Yes
hsa-miR-641			miRanda						EIMMo2			2	Yes
hsa-miR-653	TargetScan		miRanda									2	Yes
hsa-miR-661	TargetScan					PITA1						2	Yes
hsa-miR-765		TargetScanS				PITA1						2	Yes
hsa-miR-922	TargetScan		miRanda									2	Yes
hsa-let-7a										NBmiRTar3		1	Yes
hsa-let-7b										NBmiRTar3		1	Yes
hsa-let-7c										NBmiRTar3		1	Yes
hsa-let-7d										NBmiRTar3		1	Yes
hsa-let-7e										NBmiRTar3		1	Yes
hsa-let-7f										NBmiRTar3		1	Yes
hsa-let-7g										NBmiRTar3		1	Yes
hsa-let-7i										NBmiRTar3		1	Yes
hsa-miR-103-as										NBmiRTar3		1
hsa-miR-1182						PITA1						1	Yes
hsa-miR-1185										NBmiRTar3		1	Yes
hsa-miR-1204										NBmiRTar3		1	Yes
hsa-miR-1224-5p										NBmiRTar3		1
hsa-miR-1226										NBmiRTar3		1	Yes
hsa-miR-1228_star						PITA1						1	Yes
hsa-miR-1243			miRanda									1	Yes
hsa-miR-1250										NBmiRTar3		1	Yes
hsa-miR-1252			miRanda									1	Yes
hsa-miR-1253		TargetScanS										1	Yes
hsa-miR-1266										NBmiRTar3		1	Yes
hsa-miR-1271			miRanda									1	Yes
hsa-miR-1272			miRanda									1	Yes
hsa-miR-127-3p										NBmiRTar3		1
hsa-miR-1279			miRanda									1	Yes
hsa-miR-1283		TargetScanS										1	Yes
hsa-miR-1289		TargetScanS										1	Yes
hsa-miR-1292						PITA1						1	Yes
hsa-miR-1293		TargetScanS										1	Yes
hsa-miR-1302			miRanda									1	Yes
hsa-miR-1303										NBmiRTar3		1	Yes
hsa-miR-1304										NBmiRTar3		1	Yes
hsa-miR-1307										NBmiRTar3		1	Yes
hsa-miR-1321										NBmiRTar3		1	Yes
hsa-miR-138		TargetScanS										1	Yes
hsa-miR-139-3p										NBmiRTar3		1	Yes
hsa-miR-139-5p		TargetScanS										1
hsa-miR-144										NBmiRTar3		1	Yes
hsa-miR-145		TargetScanS										1	Yes
hsa-miR-147										NBmiRTar3		1	Yes
hsa-miR-147b										NBmiRTar3		1	Yes
hsa-miR-149_star						PITA1						1
hsa-miR-151-5p										NBmiRTar3		1
hsa-miR-187										NBmiRTar3		1	Yes
hsa-miR-188-3p						PITA1						1	Yes
hsa-miR-1914										NBmiRTar3		1
hsa-miR-1915_star						PITA1						1
hsa-miR-193b										NBmiRTar3		1	Yes
hsa-miR-194										NBmiRTar3		1	Yes
hsa-miR-196a										NBmiRTar3		1	Yes
hsa-miR-196b										NBmiRTar3		1
hsa-miR-196b_star						PITA1						1
hsa-miR-197		TargetScanS										1	Yes
hsa-miR-1972						PITA1						1	Yes
hsa-miR-198						PITA1						1
hsa-miR-199a-5p		TargetScanS										1	Yes
hsa-miR-199b-5p		TargetScanS										1
hsa-miR-202										NBmiRTar3		1	Yes
hsa-miR-212										NBmiRTar3		1
hsa-miR-216a						PITA1						1	Yes
hsa-miR-216b			miRanda									1	Yes
hsa-miR-221			miRanda									1	Yes
hsa-miR-224			miRanda									1	Yes
hsa-miR-2278										NBmiRTar3		1
hsa-miR-25										NBmiRTar3		1	Yes
hsa-miR-2861										NBmiRTar3		1
hsa-miR-2909										NBmiRTar3		1
hsa-miR-296-5p						PITA1						1
hsa-miR-29a										NBmiRTar3		1	Yes
hsa-miR-3074						PITA1						1
hsa-miR-3120						PITA1						1
hsa-miR-3122						PITA1						1
hsa-miR-3130-5p						PITA1						1
hsa-miR-3131						PITA1						1
hsa-miR-3132						PITA1						1
hsa-miR-3134										NBmiRTar3		1
hsa-miR-3138						PITA1						1
hsa-miR-3140										NBmiRTar3		1
hsa-miR-3147						PITA1						1
hsa-miR-3151						PITA1						1
hsa-miR-3153						PITA1						1
hsa-miR-3166										NBmiRTar3		1
hsa-miR-3175						PITA1						1
hsa-miR-3178						PITA1						1
hsa-miR-3180-3p						PITA1						1
hsa-miR-3188										NBmiRTar3		1
hsa-miR-3190-3p										NBmiRTar3		1
hsa-miR-3196						PITA1						1
hsa-miR-3198										NBmiRTar3		1
hsa-miR-3199						PITA1						1
hsa-miR-323b-5p						PITA1						1
hsa-miR-324-3p										NBmiRTar3		1	Yes
hsa-miR-325			miRanda									1	Yes
hsa-miR-33a		TargetScanS										1	Yes
hsa-miR-33b		TargetScanS										1
hsa-miR-361-3p		TargetScanS										1	Yes
hsa-miR-371-5p		TargetScanS										1	Yes
hsa-miR-376c		TargetScanS										1	Yes
hsa-miR-378										NBmiRTar3		1	Yes
hsa-miR-421			miRanda									1	Yes
hsa-miR-4254										NBmiRTar3		1
hsa-miR-4259						PITA1						1
hsa-miR-4260										NBmiRTar3		1
hsa-miR-4266										NBmiRTar3		1
hsa-miR-4267										NBmiRTar3		1
hsa-miR-4268						PITA1						1
hsa-miR-4280										NBmiRTar3		1
hsa-miR-4283										NBmiRTar3		1
hsa-miR-4294										NBmiRTar3		1
hsa-miR-4298						PITA1						1
hsa-miR-4301										NBmiRTar3		1
hsa-miR-4306										NBmiRTar3		1
hsa-miR-4314										NBmiRTar3		1
hsa-miR-4316										NBmiRTar3		1
hsa-miR-4317										NBmiRTar3		1
hsa-miR-432										NBmiRTar3		1	Yes
hsa-miR-4329										NBmiRTar3		1
hsa-miR-450b-3p										NBmiRTar3		1	Yes
hsa-miR-483-5p						PITA1						1
hsa-miR-493										NBmiRTar3		1	Yes
hsa-miR-505										NBmiRTar3		1	Yes
hsa-miR-510						PITA1						1	Yes
hsa-miR-513a-3p		TargetScanS										1	Yes
hsa-miR-541										NBmiRTar3		1	Yes
hsa-miR-542-3p	TargetScan											1	Yes
hsa-miR-542-5p						PITA1						1
hsa-miR-548c-3p		TargetScanS										1	Yes
hsa-miR-548n		TargetScanS										1	Yes
hsa-miR-548q										NBmiRTar3		1
hsa-miR-552			miRanda									1	Yes
hsa-miR-553						PITA1						1	Yes
hsa-miR-566	TargetScan											1	Yes
hsa-miR-569			miRanda									1	Yes
hsa-miR-571	TargetScan											1	Yes
hsa-miR-582-3p			miRanda									1	Yes
hsa-miR-587			miRanda									1	Yes
hsa-miR-590-3p			miRanda									1	Yes
hsa-miR-593			miRanda									1
hsa-miR-600			miRanda									1	Yes
hsa-miR-604										NBmiRTar3		1	Yes
hsa-miR-608			miRanda									1	Yes
hsa-miR-615-5p										NBmiRTar3		1	Yes
hsa-miR-617			miRanda									1	Yes
hsa-miR-625			miRanda									1	Yes
hsa-miR-636			miRanda									1
hsa-miR-637						PITA1						1	Yes
hsa-miR-638						PITA1						1	Yes
hsa-miR-649		TargetScanS										1	Yes
hsa-miR-654-5p										NBmiRTar3		1	Yes
hsa-miR-657										NBmiRTar3		1	Yes
hsa-miR-663b										NBmiRTar3		1	Yes
hsa-miR-665										NBmiRTar3		1	Yes
hsa-miR-675										NBmiRTar3		1
hsa-miR-7										NBmiRTar3		1	Yes
hsa-miR-762						PITA1						1
hsa-miR-764										NBmiRTar3		1	Yes
hsa-miR-766	TargetScan											1	Yes
hsa-miR-767-3p										NBmiRTar3		1	Yes
hsa-miR-770-5p										NBmiRTar3		1	Yes
hsa-miR-885-3p						PITA1						1	Yes
hsa-miR-92a-2										NBmiRTar3		1
hsa-miR-92b_star						PITA1						1
hsa-miR-939						PITA1						1
hsa-miR-95			miRanda									1	Yes
hsa-miR-96			miRanda									1
hsa-miR-98										NBmiRTar3		1	Yes
