# Supplementary material for: Large-Scale Screens of miRNA-mRNA Interactions Unveiled That the 3′UTR of a Gene Is Targeted by Multiple miRNAs
Source: PLoS One. 2013 Jul 9;8(7):e68204. doi: 10.1371/journal.pone.0068204 (PMC3706477; doi:10.1371/journal.pone.0068204)
Supplement: Table S4 — Prediction software. (XLS) [file pone.0068204.s004.xls]

## Sheet: miRNA prediction programs
Table S4. miRNA prediction programs
Program	Main Algorithm	Type of Approach	miRNA set	Web Server/Download
TargetScan/TargetScanS	Seed complementarity	Rule based	miRBase 10.1	http://www.targetscan.org/
PITA	Thermodynamics	Rule based	miRBase 15.0	http://genie.weizmann.ac.il/pubs/mir07/mir07_prediction.html
DIANA - microT_v3.0	Thermodynamics	Rule based	miRBase 10.0	http://diana.cslab.ece.ntua.gr/microT/
miRanda	Complementarity	Rule based	miRBase 13.0	http://www.microrna.org/microrna/home.do
PicTar	Hidden Markov model	Machine learned	RFAM 5.0	http://pictar.mdc-berlin.de/
miRDB	SVM classifier	Machine learned	miRBase 13.0	http://mirdb.org/miRDB/
NBmiRTar	Naive Bayes classifier	Machine learned	miRBase 15.0	http://wotan.wistar.upenn.edu/NBmiRTar/login.php
EIMMo (flat file v4)	Bayesian phylogenetic model	Machine learned	miRBase 11.0	http://www.mirz.unibas.ch/miRNAtargetPredictionBulk.php
